# Supplementary material for: Dynamics and structural changes of calmodulin upon interaction with the antagonist calmidazolium
Source: BMC Biol. 2022 Aug 9;20:176. doi: 10.1186/s12915-022-01381-5 (PMC9361521; doi:10.1186/s12915-022-01381-5)
Supplement: Supplementary file 2 — Additional file 2. The HDX-MS data [file 12915_2022_1381_MOESM2_ESM.xlsx]

## Sheet: CaM peptide length
Protein	Start	End	Sequence	Peptide length
Calmodulin	2	8	ADQLTEE	7
Calmodulin	2	9	ADQLTEEQ	8
Calmodulin	13	19	FKEAFSL	7
Calmodulin	13	20	FKEAFSLF	8
Calmodulin	14	20	KEAFSLF	7
Calmodulin	18	37	SLFDKDGDGTITTKELGTVM	20
Calmodulin	20	30	FDKDGDGTITT	11
Calmodulin	20	35	FDKDGDGTITTKELGT	16
Calmodulin	20	37	FDKDGDGTITTKELGTVM	18
Calmodulin	21	37	DKDGDGTITTKELGTVM	17
Calmodulin	36	46	VMRSLGQNPTE	11
Calmodulin	38	46	RSLGQNPTE	9
Calmodulin	38	49	RSLGQNPTEAEL	12
Calmodulin	50	66	QDMINEVDADGNGTIDF	17
Calmodulin	52	66	MINEVDADGNGTIDF	15
Calmodulin	53	66	INEVDADGNGTIDF	14
Calmodulin	56	66	VDADGNGTIDF	11
Calmodulin	73	84	MARKMKDTDSEE	12
Calmodulin	73	85	MARKMKDTDSEEE	13
Calmodulin	84	90	EEIREAF	7
Calmodulin	84	103	EEIREAFRVFDKDGNGYISA	20
Calmodulin	85	99	EIREAFRVFDKDGNG	15
Calmodulin	85	103	EIREAFRVFDKDGNGYISA	19
Calmodulin	86	103	IREAFRVFDKDGNGYISA	18
Calmodulin	89	103	AFRVFDKDGNGYISA	15
Calmodulin	90	103	FRVFDKDGNGYISA	14
Calmodulin	91	103	RVFDKDGNGYISA	13
Calmodulin	91	105	RVFDKDGNGYISAAE	15
Calmodulin	104	113	AELRHVMTNL	10
Calmodulin	104	120	AELRHVMTNLGEKLTDE	17
Calmodulin	104	121	AELRHVMTNLGEKLTDEE	18
Calmodulin	104	124	AELRHVMTNLGEKLTDEEVDE	21
Calmodulin	107	120	RHVMTNLGEKLTDE	14
Calmodulin	114	120	GEKLTDE	7
Calmodulin	114	124	GEKLTDEEVDE	11
Calmodulin	114	125	GEKLTDEEVDEM	12
Calmodulin	125	139	MIREADIDGDGQVNY	15
Calmodulin	126	139	IREADIDGDGQVNY	14
Calmodulin	126	141	IREADIDGDGQVNYEE	16
Calmodulin	143	149	VQMMTAK	7
#peptide	40		Min	7
			Max	21
			Average	13.275

## Sheet: StateData HoloCaM
Protein	Start	End	Sequence	MaxUptake	Max Uptake 80% D20	State	Exposure Time (min)	Uptake (Da)	Uptake SD (Da)
Calmodulin	2	8	ADQLTEE	6	4.8	Holo_CaM	0.167	2.39201	0.113407
Calmodulin	2	8	ADQLTEE	6	4.8	Holo_CaM	0.333	2.59377	0.062205
Calmodulin	2	8	ADQLTEE	6	4.8	Holo_CaM	0.5	2.60823	0.022367
Calmodulin	2	8	ADQLTEE	6	4.8	Holo_CaM	1	2.67844	0.049906
Calmodulin	2	8	ADQLTEE	6	4.8	Holo_CaM	10	2.6696	0.045109
Calmodulin	2	8	ADQLTEE	6	4.8	Holo_CaM	30	2.63518	0.058621
Calmodulin	2	8	ADQLTEE	6	4.8	Holo_CaM	120	2.62678	0.053793
Calmodulin	2	9	ADQLTEEQ	7	5.6	Holo_CaM	0.167	2.72641	0.057819
Calmodulin	2	9	ADQLTEEQ	7	5.6	Holo_CaM	0.333	3.00193	0.058925
Calmodulin	2	9	ADQLTEEQ	7	5.6	Holo_CaM	0.5	3.15879	0.016362
Calmodulin	2	9	ADQLTEEQ	7	5.6	Holo_CaM	1	3.32813	0.020286
Calmodulin	2	9	ADQLTEEQ	7	5.6	Holo_CaM	10	3.37217	0.047125
Calmodulin	2	9	ADQLTEEQ	7	5.6	Holo_CaM	30	3.40071	0.056486
Calmodulin	2	9	ADQLTEEQ	7	5.6	Holo_CaM	120	3.33689	0.065018
Calmodulin	13	19	FKEAFSL	6	4.8	Holo_CaM	0.167	0.271283	0.030091
Calmodulin	13	19	FKEAFSL	6	4.8	Holo_CaM	0.333	0.445644	0.024332
Calmodulin	13	19	FKEAFSL	6	4.8	Holo_CaM	0.5	0.601159	0.022382
Calmodulin	13	19	FKEAFSL	6	4.8	Holo_CaM	1	0.883565	0.030966
Calmodulin	13	19	FKEAFSL	6	4.8	Holo_CaM	10	1.9242	0.037809
Calmodulin	13	19	FKEAFSL	6	4.8	Holo_CaM	30	2.32965	0.033344
Calmodulin	13	19	FKEAFSL	6	4.8	Holo_CaM	120	2.71317	0.075533
Calmodulin	13	20	FKEAFSLF	7	5.6	Holo_CaM	0.167	0.226455	0.017688
Calmodulin	13	20	FKEAFSLF	7	5.6	Holo_CaM	0.333	0.368578	0.016256
Calmodulin	13	20	FKEAFSLF	7	5.6	Holo_CaM	0.5	0.421588	0.033736
Calmodulin	13	20	FKEAFSLF	7	5.6	Holo_CaM	1	0.71317	0.021139
Calmodulin	13	20	FKEAFSLF	7	5.6	Holo_CaM	10	1.65189	0.03846
Calmodulin	13	20	FKEAFSLF	7	5.6	Holo_CaM	30	2.09982	0.028184
Calmodulin	13	20	FKEAFSLF	7	5.6	Holo_CaM	120	2.63182	0.059676
Calmodulin	14	20	KEAFSLF	6	4.8	Holo_CaM	0.167	0.131558	0.023024
Calmodulin	14	20	KEAFSLF	6	4.8	Holo_CaM	0.333	0.180825	0.020149
Calmodulin	14	20	KEAFSLF	6	4.8	Holo_CaM	0.5	0.243425	0.026191
Calmodulin	14	20	KEAFSLF	6	4.8	Holo_CaM	1	0.402811	0.021145
Calmodulin	14	20	KEAFSLF	6	4.8	Holo_CaM	10	1.24163	0.02767
Calmodulin	14	20	KEAFSLF	6	4.8	Holo_CaM	30	1.62641	0.018266
Calmodulin	14	20	KEAFSLF	6	4.8	Holo_CaM	120	2.15171	0.042472
Calmodulin	18	37	SLFDKDGDGTITTKELGTVM	19	15.2	Holo_CaM	0.167	2.69493	0.104249
Calmodulin	18	37	SLFDKDGDGTITTKELGTVM	19	15.2	Holo_CaM	0.333	3.25855	0.091379
Calmodulin	18	37	SLFDKDGDGTITTKELGTVM	19	15.2	Holo_CaM	0.5	3.50594	0.053281
Calmodulin	18	37	SLFDKDGDGTITTKELGTVM	19	15.2	Holo_CaM	1	3.92828	0.08101
Calmodulin	18	37	SLFDKDGDGTITTKELGTVM	19	15.2	Holo_CaM	10	6.2449	0.090368
Calmodulin	18	37	SLFDKDGDGTITTKELGTVM	19	15.2	Holo_CaM	30	6.97884	0.046116
Calmodulin	18	37	SLFDKDGDGTITTKELGTVM	19	15.2	Holo_CaM	120	8.41388	0.151806
Calmodulin	20	30	FDKDGDGTITT	10	8	Holo_CaM	0.167	1.2026	0.055919
Calmodulin	20	30	FDKDGDGTITT	10	8	Holo_CaM	0.333	1.45719	0.006277
Calmodulin	20	30	FDKDGDGTITT	10	8	Holo_CaM	0.5	1.53599	0.026889
Calmodulin	20	30	FDKDGDGTITT	10	8	Holo_CaM	1	1.68974	0.045346
Calmodulin	20	30	FDKDGDGTITT	10	8	Holo_CaM	10	2.5782	0.090599
Calmodulin	20	30	FDKDGDGTITT	10	8	Holo_CaM	30	2.90299	0.111849
Calmodulin	20	30	FDKDGDGTITT	10	8	Holo_CaM	120	3.44742	0.076077
Calmodulin	20	35	FDKDGDGTITTKELGT	15	12	Holo_CaM	0.167	2.79623	0.093974
Calmodulin	20	35	FDKDGDGTITTKELGT	15	12	Holo_CaM	0.333	3.28067	0.075586
Calmodulin	20	35	FDKDGDGTITTKELGT	15	12	Holo_CaM	0.5	3.43355	0.046087
Calmodulin	20	35	FDKDGDGTITTKELGT	15	12	Holo_CaM	1	3.83222	0.047619
Calmodulin	20	35	FDKDGDGTITTKELGT	15	12	Holo_CaM	10	4.99986	0.118637
Calmodulin	20	35	FDKDGDGTITTKELGT	15	12	Holo_CaM	30	5.43256	0.123882
Calmodulin	20	35	FDKDGDGTITTKELGT	15	12	Holo_CaM	120	6.2742	0.047814
Calmodulin	20	37	FDKDGDGTITTKELGTVM	17	13.6	Holo_CaM	0.167	2.52657	0.077485
Calmodulin	20	37	FDKDGDGTITTKELGTVM	17	13.6	Holo_CaM	0.333	3.04103	0.053198
Calmodulin	20	37	FDKDGDGTITTKELGTVM	17	13.6	Holo_CaM	0.5	3.30173	0.057878
Calmodulin	20	37	FDKDGDGTITTKELGTVM	17	13.6	Holo_CaM	1	3.75313	0.05959
Calmodulin	20	37	FDKDGDGTITTKELGTVM	17	13.6	Holo_CaM	10	5.72681	0.111091
Calmodulin	20	37	FDKDGDGTITTKELGTVM	17	13.6	Holo_CaM	30	6.41797	0.08127
Calmodulin	20	37	FDKDGDGTITTKELGTVM	17	13.6	Holo_CaM	120	7.50985	0.048632
Calmodulin	21	37	DKDGDGTITTKELGTVM	16	12.8	Holo_CaM	0.167	2.35807	0.091216
Calmodulin	21	37	DKDGDGTITTKELGTVM	16	12.8	Holo_CaM	0.333	2.84534	0.039222
Calmodulin	21	37	DKDGDGTITTKELGTVM	16	12.8	Holo_CaM	0.5	3.0844	0.038027
Calmodulin	21	37	DKDGDGTITTKELGTVM	16	12.8	Holo_CaM	1	3.53453	0.055056
Calmodulin	21	37	DKDGDGTITTKELGTVM	16	12.8	Holo_CaM	10	5.60945	0.032894
Calmodulin	21	37	DKDGDGTITTKELGTVM	16	12.8	Holo_CaM	30	6.28465	0.037618
Calmodulin	21	37	DKDGDGTITTKELGTVM	16	12.8	Holo_CaM	120	7.22984	0.136866
Calmodulin	36	46	VMRSLGQNPTE	9	7.2	Holo_CaM	0.167	2.63248	0.085291
Calmodulin	36	46	VMRSLGQNPTE	9	7.2	Holo_CaM	0.333	3.19777	0.044262
Calmodulin	36	46	VMRSLGQNPTE	9	7.2	Holo_CaM	0.5	3.5954	0.037788
Calmodulin	36	46	VMRSLGQNPTE	9	7.2	Holo_CaM	1	4.02345	0.066952
Calmodulin	36	46	VMRSLGQNPTE	9	7.2	Holo_CaM	10	4.74828	0.107666
Calmodulin	36	46	VMRSLGQNPTE	9	7.2	Holo_CaM	30	4.82666	0.039376
Calmodulin	36	46	VMRSLGQNPTE	9	7.2	Holo_CaM	120	4.96466	0.046387
Calmodulin	38	46	RSLGQNPTE	7	5.6	Holo_CaM	0.167	2.34319	0.040328
Calmodulin	38	46	RSLGQNPTE	7	5.6	Holo_CaM	0.333	2.75987	0.063499
Calmodulin	38	46	RSLGQNPTE	7	5.6	Holo_CaM	0.5	2.96981	0.044091
Calmodulin	38	46	RSLGQNPTE	7	5.6	Holo_CaM	1	3.29601	0.031745
Calmodulin	38	46	RSLGQNPTE	7	5.6	Holo_CaM	10	3.83472	0.093807
Calmodulin	38	46	RSLGQNPTE	7	5.6	Holo_CaM	30	3.79763	0.089468
Calmodulin	38	46	RSLGQNPTE	7	5.6	Holo_CaM	120	3.69749	0.047383
Calmodulin	38	49	RSLGQNPTEAEL	10	8	Holo_CaM	0.167	2.75155	0.057113
Calmodulin	38	49	RSLGQNPTEAEL	10	8	Holo_CaM	0.333	3.15483	0.037623
Calmodulin	38	49	RSLGQNPTEAEL	10	8	Holo_CaM	0.5	3.36183	0.040326
Calmodulin	38	49	RSLGQNPTEAEL	10	8	Holo_CaM	1	3.70409	0.066314
Calmodulin	38	49	RSLGQNPTEAEL	10	8	Holo_CaM	10	4.76833	0.099743
Calmodulin	38	49	RSLGQNPTEAEL	10	8	Holo_CaM	30	5.20871	0.056978
Calmodulin	38	49	RSLGQNPTEAEL	10	8	Holo_CaM	120	5.61785	0.025383
Calmodulin	50	66	QDMINEVDADGNGTIDF	16	12.8	Holo_CaM	0.167	1.49839	0.162179
Calmodulin	50	66	QDMINEVDADGNGTIDF	16	12.8	Holo_CaM	0.333	1.82959	0.057687
Calmodulin	50	66	QDMINEVDADGNGTIDF	16	12.8	Holo_CaM	0.5	2.17175	0.042935
Calmodulin	50	66	QDMINEVDADGNGTIDF	16	12.8	Holo_CaM	1	2.5939	0.023912
Calmodulin	50	66	QDMINEVDADGNGTIDF	16	12.8	Holo_CaM	10	4.60836	0.022972
Calmodulin	50	66	QDMINEVDADGNGTIDF	16	12.8	Holo_CaM	30	5.44173	0.087081
Calmodulin	50	66	QDMINEVDADGNGTIDF	16	12.8	Holo_CaM	120	6.72627	0.04893
Calmodulin	52	66	MINEVDADGNGTIDF	14	11.2	Holo_CaM	0.167	1.32212	0.094909
Calmodulin	52	66	MINEVDADGNGTIDF	14	11.2	Holo_CaM	0.333	1.75542	0.053735
Calmodulin	52	66	MINEVDADGNGTIDF	14	11.2	Holo_CaM	0.5	2.09365	0.081929
Calmodulin	52	66	MINEVDADGNGTIDF	14	11.2	Holo_CaM	1	2.43306	0.116859
Calmodulin	52	66	MINEVDADGNGTIDF	14	11.2	Holo_CaM	10	4.40404	0.1511
Calmodulin	52	66	MINEVDADGNGTIDF	14	11.2	Holo_CaM	30	4.90008	0.108448
Calmodulin	52	66	MINEVDADGNGTIDF	14	11.2	Holo_CaM	120	5.46334	0.169231
Calmodulin	53	66	INEVDADGNGTIDF	13	10.4	Holo_CaM	0.167	1.26702	0.080344
Calmodulin	53	66	INEVDADGNGTIDF	13	10.4	Holo_CaM	0.333	1.69422	0.063945
Calmodulin	53	66	INEVDADGNGTIDF	13	10.4	Holo_CaM	0.5	1.90698	0.105399
Calmodulin	53	66	INEVDADGNGTIDF	13	10.4	Holo_CaM	1	2.41064	0.057144
Calmodulin	53	66	INEVDADGNGTIDF	13	10.4	Holo_CaM	10	3.75664	0.125908
Calmodulin	53	66	INEVDADGNGTIDF	13	10.4	Holo_CaM	30	4.42275	0.088823
Calmodulin	53	66	INEVDADGNGTIDF	13	10.4	Holo_CaM	120	4.90841	0.147031
Calmodulin	56	66	VDADGNGTIDF	10	8	Holo_CaM	0.167	1.11722	0.024489
Calmodulin	56	66	VDADGNGTIDF	10	8	Holo_CaM	0.333	1.34875	0.028722
Calmodulin	56	66	VDADGNGTIDF	10	8	Holo_CaM	0.5	1.51791	0.020163
Calmodulin	56	66	VDADGNGTIDF	10	8	Holo_CaM	1	1.81159	0.010505
Calmodulin	56	66	VDADGNGTIDF	10	8	Holo_CaM	10	2.57911	0.087213
Calmodulin	56	66	VDADGNGTIDF	10	8	Holo_CaM	30	2.87518	0.101983
Calmodulin	56	66	VDADGNGTIDF	10	8	Holo_CaM	120	3.38337	0.086426
Calmodulin	73	84	MARKMKDTDSEE	11	8.8	Holo_CaM	0.167	4.16933	0.087922
Calmodulin	73	84	MARKMKDTDSEE	11	8.8	Holo_CaM	0.333	4.28923	0.068758
Calmodulin	73	84	MARKMKDTDSEE	11	8.8	Holo_CaM	0.5	4.23163	0.101614
Calmodulin	73	84	MARKMKDTDSEE	11	8.8	Holo_CaM	1	4.24473	0.100092
Calmodulin	73	84	MARKMKDTDSEE	11	8.8	Holo_CaM	10	4.28023	0.095089
Calmodulin	73	84	MARKMKDTDSEE	11	8.8	Holo_CaM	30	4.27723	0.091822
Calmodulin	73	84	MARKMKDTDSEE	11	8.8	Holo_CaM	120	4.20556	0.08905
Calmodulin	73	85	MARKMKDTDSEEE	12	9.6	Holo_CaM	0.167	4.61828	0.098488
Calmodulin	73	85	MARKMKDTDSEEE	12	9.6	Holo_CaM	0.333	4.70948	0.105379
Calmodulin	73	85	MARKMKDTDSEEE	12	9.6	Holo_CaM	0.5	4.71077	0.124203
Calmodulin	73	85	MARKMKDTDSEEE	12	9.6	Holo_CaM	1	4.75164	0.093642
Calmodulin	73	85	MARKMKDTDSEEE	12	9.6	Holo_CaM	10	4.75997	0.168287
Calmodulin	73	85	MARKMKDTDSEEE	12	9.6	Holo_CaM	30	4.73512	0.138209
Calmodulin	73	85	MARKMKDTDSEEE	12	9.6	Holo_CaM	120	4.65953	0.087071
Calmodulin	84	90	EEIREAF	6	4.8	Holo_CaM	0.167	0.891402	0.085674
Calmodulin	84	90	EEIREAF	6	4.8	Holo_CaM	0.333	1.40514	0.026868
Calmodulin	84	90	EEIREAF	6	4.8	Holo_CaM	0.5	1.68453	0.058391
Calmodulin	84	90	EEIREAF	6	4.8	Holo_CaM	1	2.11878	0.023774
Calmodulin	84	90	EEIREAF	6	4.8	Holo_CaM	10	3.01708	0.040751
Calmodulin	84	90	EEIREAF	6	4.8	Holo_CaM	30	3.01613	0.03437
Calmodulin	84	90	EEIREAF	6	4.8	Holo_CaM	120	3.02603	0.102728
Calmodulin	84	103	EEIREAFRVFDKDGNGYISA	19	15.2	Holo_CaM	0.167	1.83946	0.093111
Calmodulin	84	103	EEIREAFRVFDKDGNGYISA	19	15.2	Holo_CaM	0.333	2.44865	0.034635
Calmodulin	84	103	EEIREAFRVFDKDGNGYISA	19	15.2	Holo_CaM	0.5	2.84915	0.024107
Calmodulin	84	103	EEIREAFRVFDKDGNGYISA	19	15.2	Holo_CaM	1	3.54488	0.088072
Calmodulin	84	103	EEIREAFRVFDKDGNGYISA	19	15.2	Holo_CaM	10	6.15569	0.079348
Calmodulin	84	103	EEIREAFRVFDKDGNGYISA	19	15.2	Holo_CaM	30	7.54071	0.106551
Calmodulin	84	103	EEIREAFRVFDKDGNGYISA	19	15.2	Holo_CaM	120	9.05722	0.11925
Calmodulin	85	99	EIREAFRVFDKDGNG	14	11.2	Holo_CaM	0.167	0.726923	0.045738
Calmodulin	85	99	EIREAFRVFDKDGNG	14	11.2	Holo_CaM	0.333	1.11885	0.069232
Calmodulin	85	99	EIREAFRVFDKDGNG	14	11.2	Holo_CaM	0.5	1.4134	0.043022
Calmodulin	85	99	EIREAFRVFDKDGNG	14	11.2	Holo_CaM	1	1.93117	0.050435
Calmodulin	85	99	EIREAFRVFDKDGNG	14	11.2	Holo_CaM	10	4.00816	0.042425
Calmodulin	85	99	EIREAFRVFDKDGNG	14	11.2	Holo_CaM	30	5.13889	0.075249
Calmodulin	85	99	EIREAFRVFDKDGNG	14	11.2	Holo_CaM	120	5.75988	0.155593
Calmodulin	85	103	EIREAFRVFDKDGNGYISA	18	14.4	Holo_CaM	0.167	1.36317	0.058811
Calmodulin	85	103	EIREAFRVFDKDGNGYISA	18	14.4	Holo_CaM	0.333	1.82076	0.051207
Calmodulin	85	103	EIREAFRVFDKDGNGYISA	18	14.4	Holo_CaM	0.5	2.12201	0.047688
Calmodulin	85	103	EIREAFRVFDKDGNGYISA	18	14.4	Holo_CaM	1	2.70898	0.044362
Calmodulin	85	103	EIREAFRVFDKDGNGYISA	18	14.4	Holo_CaM	10	5.10654	0.077456
Calmodulin	85	103	EIREAFRVFDKDGNGYISA	18	14.4	Holo_CaM	30	6.51755	0.094585
Calmodulin	85	103	EIREAFRVFDKDGNGYISA	18	14.4	Holo_CaM	120	7.83096	0.078326
Calmodulin	86	103	IREAFRVFDKDGNGYISA	17	13.6	Holo_CaM	0.167	1.05111	0.054826
Calmodulin	86	103	IREAFRVFDKDGNGYISA	17	13.6	Holo_CaM	0.333	1.33294	0.056593
Calmodulin	86	103	IREAFRVFDKDGNGYISA	17	13.6	Holo_CaM	0.5	1.4942	0.061574
Calmodulin	86	103	IREAFRVFDKDGNGYISA	17	13.6	Holo_CaM	1	1.85924	0.053402
Calmodulin	86	103	IREAFRVFDKDGNGYISA	17	13.6	Holo_CaM	10	3.97703	0.102089
Calmodulin	86	103	IREAFRVFDKDGNGYISA	17	13.6	Holo_CaM	30	5.28523	0.128657
Calmodulin	86	103	IREAFRVFDKDGNGYISA	17	13.6	Holo_CaM	120	6.21942	0.194996
Calmodulin	89	103	AFRVFDKDGNGYISA	14	11.2	Holo_CaM	0.167	0.827222	0.047392
Calmodulin	89	103	AFRVFDKDGNGYISA	14	11.2	Holo_CaM	0.333	0.973376	0.04416
Calmodulin	89	103	AFRVFDKDGNGYISA	14	11.2	Holo_CaM	0.5	0.988024	0.026224
Calmodulin	89	103	AFRVFDKDGNGYISA	14	11.2	Holo_CaM	1	1.10525	0.042485
Calmodulin	89	103	AFRVFDKDGNGYISA	14	11.2	Holo_CaM	10	2.46049	0.040399
Calmodulin	89	103	AFRVFDKDGNGYISA	14	11.2	Holo_CaM	30	3.66341	0.028646
Calmodulin	89	103	AFRVFDKDGNGYISA	14	11.2	Holo_CaM	120	4.6375	0.097967
Calmodulin	90	103	FRVFDKDGNGYISA	13	10.4	Holo_CaM	0.167	0.829162	0.041076
Calmodulin	90	103	FRVFDKDGNGYISA	13	10.4	Holo_CaM	0.333	0.945138	0.034072
Calmodulin	90	103	FRVFDKDGNGYISA	13	10.4	Holo_CaM	0.5	1.00127	0.021652
Calmodulin	90	103	FRVFDKDGNGYISA	13	10.4	Holo_CaM	1	1.06584	0.028739
Calmodulin	90	103	FRVFDKDGNGYISA	13	10.4	Holo_CaM	10	2.21495	0.061485
Calmodulin	90	103	FRVFDKDGNGYISA	13	10.4	Holo_CaM	30	3.27177	0.057821
Calmodulin	90	103	FRVFDKDGNGYISA	13	10.4	Holo_CaM	120	4.17231	0.066364
Calmodulin	91	103	RVFDKDGNGYISA	12	9.6	Holo_CaM	0.167	0.81789	0.022625
Calmodulin	91	103	RVFDKDGNGYISA	12	9.6	Holo_CaM	0.333	0.938085	0.029755
Calmodulin	91	103	RVFDKDGNGYISA	12	9.6	Holo_CaM	0.5	0.951196	0.021483
Calmodulin	91	103	RVFDKDGNGYISA	12	9.6	Holo_CaM	1	0.989157	0.027484
Calmodulin	91	103	RVFDKDGNGYISA	12	9.6	Holo_CaM	10	1.92071	0.040452
Calmodulin	91	103	RVFDKDGNGYISA	12	9.6	Holo_CaM	30	2.83646	0.030587
Calmodulin	91	103	RVFDKDGNGYISA	12	9.6	Holo_CaM	120	3.70537	0.05419
Calmodulin	91	105	RVFDKDGNGYISAAE	14	11.2	Holo_CaM	0.167	1.47016	0.114825
Calmodulin	91	105	RVFDKDGNGYISAAE	14	11.2	Holo_CaM	0.333	1.57254	0.03611
Calmodulin	91	105	RVFDKDGNGYISAAE	14	11.2	Holo_CaM	0.5	1.58858	0.052659
Calmodulin	91	105	RVFDKDGNGYISAAE	14	11.2	Holo_CaM	1	1.74449	0.036709
Calmodulin	91	105	RVFDKDGNGYISAAE	14	11.2	Holo_CaM	10	2.72104	0.115022
Calmodulin	91	105	RVFDKDGNGYISAAE	14	11.2	Holo_CaM	30	3.7722	0.030472
Calmodulin	91	105	RVFDKDGNGYISAAE	14	11.2	Holo_CaM	120	4.69861	0.144844
Calmodulin	104	113	AELRHVMTNL	9	7.2	Holo_CaM	0.167	2.20789	0.056691
Calmodulin	104	113	AELRHVMTNL	9	7.2	Holo_CaM	0.333	2.56751	0.029233
Calmodulin	104	113	AELRHVMTNL	9	7.2	Holo_CaM	0.5	2.71049	0.015784
Calmodulin	104	113	AELRHVMTNL	9	7.2	Holo_CaM	1	2.99091	0.051202
Calmodulin	104	113	AELRHVMTNL	9	7.2	Holo_CaM	10	3.73595	0.05677
Calmodulin	104	113	AELRHVMTNL	9	7.2	Holo_CaM	30	3.77835	0.019834
Calmodulin	104	113	AELRHVMTNL	9	7.2	Holo_CaM	120	3.71959	0.104162
Calmodulin	104	120	AELRHVMTNLGEKLTDE	16	12.8	Holo_CaM	0.167	5.24392	0.098748
Calmodulin	104	120	AELRHVMTNLGEKLTDE	16	12.8	Holo_CaM	0.333	5.854	0.055174
Calmodulin	104	120	AELRHVMTNLGEKLTDE	16	12.8	Holo_CaM	0.5	6.32217	0.130262
Calmodulin	104	120	AELRHVMTNLGEKLTDE	16	12.8	Holo_CaM	1	6.86837	0.012088
Calmodulin	104	120	AELRHVMTNLGEKLTDE	16	12.8	Holo_CaM	10	7.86811	0.019196
Calmodulin	104	120	AELRHVMTNLGEKLTDE	16	12.8	Holo_CaM	30	7.92997	0.061281
Calmodulin	104	120	AELRHVMTNLGEKLTDE	16	12.8	Holo_CaM	120	7.95586	0.024387
Calmodulin	104	121	AELRHVMTNLGEKLTDEE	17	13.6	Holo_CaM	0.167	5.70722	0.038357
Calmodulin	104	121	AELRHVMTNLGEKLTDEE	17	13.6	Holo_CaM	0.333	6.15342	0.088543
Calmodulin	104	121	AELRHVMTNLGEKLTDEE	17	13.6	Holo_CaM	0.5	6.4945	0.071373
Calmodulin	104	121	AELRHVMTNLGEKLTDEE	17	13.6	Holo_CaM	1	7.10149	0.035297
Calmodulin	104	121	AELRHVMTNLGEKLTDEE	17	13.6	Holo_CaM	10	8.46007	0.0323
Calmodulin	104	121	AELRHVMTNLGEKLTDEE	17	13.6	Holo_CaM	30	8.49616	0.081339
Calmodulin	104	121	AELRHVMTNLGEKLTDEE	17	13.6	Holo_CaM	120	8.58113	0.03987
Calmodulin	104	124	AELRHVMTNLGEKLTDEEVDE	20	16	Holo_CaM	0.167	5.97402	0.061569
Calmodulin	104	124	AELRHVMTNLGEKLTDEEVDE	20	16	Holo_CaM	0.333	6.56426	0.105942
Calmodulin	104	124	AELRHVMTNLGEKLTDEEVDE	20	16	Holo_CaM	0.5	6.86326	0.107057
Calmodulin	104	124	AELRHVMTNLGEKLTDEEVDE	20	16	Holo_CaM	1	7.62985	0.063727
Calmodulin	104	124	AELRHVMTNLGEKLTDEEVDE	20	16	Holo_CaM	10	9.63235	0.061768
Calmodulin	104	124	AELRHVMTNLGEKLTDEEVDE	20	16	Holo_CaM	30	9.89259	0.123432
Calmodulin	104	124	AELRHVMTNLGEKLTDEEVDE	20	16	Holo_CaM	120	10.1173	0.08972
Calmodulin	107	120	RHVMTNLGEKLTDE	13	10.4	Holo_CaM	0.167	4.29628	0.116564
Calmodulin	107	120	RHVMTNLGEKLTDE	13	10.4	Holo_CaM	0.333	4.68852	0.086589
Calmodulin	107	120	RHVMTNLGEKLTDE	13	10.4	Holo_CaM	0.5	4.8084	0.113128
Calmodulin	107	120	RHVMTNLGEKLTDE	13	10.4	Holo_CaM	1	5.08229	0.054047
Calmodulin	107	120	RHVMTNLGEKLTDE	13	10.4	Holo_CaM	10	5.69793	0.134305
Calmodulin	107	120	RHVMTNLGEKLTDE	13	10.4	Holo_CaM	30	5.63136	0.091773
Calmodulin	107	120	RHVMTNLGEKLTDE	13	10.4	Holo_CaM	120	5.6292	0.015707
Calmodulin	114	120	GEKLTDE	6	4.8	Holo_CaM	0.167	2.05427	0.041733
Calmodulin	114	120	GEKLTDE	6	4.8	Holo_CaM	0.333	2.19922	0.044464
Calmodulin	114	120	GEKLTDE	6	4.8	Holo_CaM	0.5	2.28984	0.030615
Calmodulin	114	120	GEKLTDE	6	4.8	Holo_CaM	1	2.44461	0.032388
Calmodulin	114	120	GEKLTDE	6	4.8	Holo_CaM	10	2.6943	0.065379
Calmodulin	114	120	GEKLTDE	6	4.8	Holo_CaM	30	2.68669	0.074745
Calmodulin	114	120	GEKLTDE	6	4.8	Holo_CaM	120	2.6913	0.029502
Calmodulin	114	124	GEKLTDEEVDE	10	8	Holo_CaM	0.167	1.87302	0.022494
Calmodulin	114	124	GEKLTDEEVDE	10	8	Holo_CaM	0.333	2.05902	0.077222
Calmodulin	114	124	GEKLTDEEVDE	10	8	Holo_CaM	0.5	2.24228	0.038771
Calmodulin	114	124	GEKLTDEEVDE	10	8	Holo_CaM	1	2.61191	0.043549
Calmodulin	114	124	GEKLTDEEVDE	10	8	Holo_CaM	10	3.68324	0.06479
Calmodulin	114	124	GEKLTDEEVDE	10	8	Holo_CaM	30	3.96366	0.027385
Calmodulin	114	124	GEKLTDEEVDE	10	8	Holo_CaM	120	3.88627	0.101291
Calmodulin	114	125	GEKLTDEEVDEM	11	8.8	Holo_CaM	0.167	1.79887	0.047852
Calmodulin	114	125	GEKLTDEEVDEM	11	8.8	Holo_CaM	0.333	2.01591	0.043545
Calmodulin	114	125	GEKLTDEEVDEM	11	8.8	Holo_CaM	0.5	2.13524	0.037088
Calmodulin	114	125	GEKLTDEEVDEM	11	8.8	Holo_CaM	1	2.40924	0.0413
Calmodulin	114	125	GEKLTDEEVDEM	11	8.8	Holo_CaM	10	3.8125	0.045203
Calmodulin	114	125	GEKLTDEEVDEM	11	8.8	Holo_CaM	30	4.32696	0.04033
Calmodulin	114	125	GEKLTDEEVDEM	11	8.8	Holo_CaM	120	4.55008	0.092645
Calmodulin	125	139	MIREADIDGDGQVNY	14	11.2	Holo_CaM	0.167	0.546658	0.031883
Calmodulin	125	139	MIREADIDGDGQVNY	14	11.2	Holo_CaM	0.333	0.742026	0.026338
Calmodulin	125	139	MIREADIDGDGQVNY	14	11.2	Holo_CaM	0.5	0.923017	0.048933
Calmodulin	125	139	MIREADIDGDGQVNY	14	11.2	Holo_CaM	1	1.17834	0.037005
Calmodulin	125	139	MIREADIDGDGQVNY	14	11.2	Holo_CaM	10	2.91729	0.086222
Calmodulin	125	139	MIREADIDGDGQVNY	14	11.2	Holo_CaM	30	4.17363	0.07147
Calmodulin	125	139	MIREADIDGDGQVNY	14	11.2	Holo_CaM	120	5.53248	0.127005
Calmodulin	126	139	IREADIDGDGQVNY	13	10.4	Holo_CaM	0.167	0.523371	0.011873
Calmodulin	126	139	IREADIDGDGQVNY	13	10.4	Holo_CaM	0.333	0.711773	0.036894
Calmodulin	126	139	IREADIDGDGQVNY	13	10.4	Holo_CaM	0.5	0.868605	0.035136
Calmodulin	126	139	IREADIDGDGQVNY	13	10.4	Holo_CaM	1	1.1526	0.030222
Calmodulin	126	139	IREADIDGDGQVNY	13	10.4	Holo_CaM	10	2.74081	0.033674
Calmodulin	126	139	IREADIDGDGQVNY	13	10.4	Holo_CaM	30	3.86549	0.08929
Calmodulin	126	139	IREADIDGDGQVNY	13	10.4	Holo_CaM	120	5.14131	0.075046
Calmodulin	126	141	IREADIDGDGQVNYEE	15	12	Holo_CaM	0.167	0.531198	0.132185
Calmodulin	126	141	IREADIDGDGQVNYEE	15	12	Holo_CaM	0.333	0.675083	0.146771
Calmodulin	126	141	IREADIDGDGQVNYEE	15	12	Holo_CaM	0.5	0.794685	0.125327
Calmodulin	126	141	IREADIDGDGQVNYEE	15	12	Holo_CaM	1	1.0579	0.119931
Calmodulin	126	141	IREADIDGDGQVNYEE	15	12	Holo_CaM	10	2.77759	0.140331
Calmodulin	126	141	IREADIDGDGQVNYEE	15	12	Holo_CaM	30	4.04397	0.137747
Calmodulin	126	141	IREADIDGDGQVNYEE	15	12	Holo_CaM	120	5.5876	0.167629
Calmodulin	143	149	VQMMTAK	6	4.8	Holo_CaM	0.167	1.39205	0.012634
Calmodulin	143	149	VQMMTAK	6	4.8	Holo_CaM	0.333	1.82262	0.03384
Calmodulin	143	149	VQMMTAK	6	4.8	Holo_CaM	0.5	2.08855	0.014618
Calmodulin	143	149	VQMMTAK	6	4.8	Holo_CaM	1	2.39652	0.033312
Calmodulin	143	149	VQMMTAK	6	4.8	Holo_CaM	10	2.87379	0.027366
Calmodulin	143	149	VQMMTAK	6	4.8	Holo_CaM	30	3.12343	0.023025
Calmodulin	143	149	VQMMTAK	6	4.8	Holo_CaM	120	3.37031	0.045755
								Min SD	0.01023
								Max SD	0.218889
								Average SD	0.0642588

## Sheet: StateData HoloCaM+CDZ
Protein	Start	End	Sequence	MaxUptake	Max Uptake 80% D20	State	Exposure Time (min)	Uptake (Da)	Uptake SD (Da)
Calmodulin	2	8	ADQLTEE	6	4.8	Holo_CaM_CDZ	0.167	2.16914	0.04988
Calmodulin	2	8	ADQLTEE	6	4.8	Holo_CaM_CDZ	0.333	2.36226	0.035344
Calmodulin	2	8	ADQLTEE	6	4.8	Holo_CaM_CDZ	0.5	2.48674	0.037566
Calmodulin	2	8	ADQLTEE	6	4.8	Holo_CaM_CDZ	1	2.58121	0.032195
Calmodulin	2	8	ADQLTEE	6	4.8	Holo_CaM_CDZ	10	2.59295	0.029338
Calmodulin	2	8	ADQLTEE	6	4.8	Holo_CaM_CDZ	30	2.5735	0.083655
Calmodulin	2	8	ADQLTEE	6	4.8	Holo_CaM_CDZ	120	2.55929	0.092786
Calmodulin	2	9	ADQLTEEQ	7	5.6	Holo_CaM_CDZ	0.167	2.40943	0.025181
Calmodulin	2	9	ADQLTEEQ	7	5.6	Holo_CaM_CDZ	0.333	2.65669	0.038725
Calmodulin	2	9	ADQLTEEQ	7	5.6	Holo_CaM_CDZ	0.5	2.89722	0.07181
Calmodulin	2	9	ADQLTEEQ	7	5.6	Holo_CaM_CDZ	1	3.04179	0.041745
Calmodulin	2	9	ADQLTEEQ	7	5.6	Holo_CaM_CDZ	10	3.29503	0.06885
Calmodulin	2	9	ADQLTEEQ	7	5.6	Holo_CaM_CDZ	30	3.30368	0.081948
Calmodulin	2	9	ADQLTEEQ	7	5.6	Holo_CaM_CDZ	120	3.26514	0.060152
Calmodulin	13	19	FKEAFSL	6	4.8	Holo_CaM_CDZ	0.167	0.122974	0.013226
Calmodulin	13	19	FKEAFSL	6	4.8	Holo_CaM_CDZ	0.333	0.206435	0.018194
Calmodulin	13	19	FKEAFSL	6	4.8	Holo_CaM_CDZ	0.5	0.251353	0.01295
Calmodulin	13	19	FKEAFSL	6	4.8	Holo_CaM_CDZ	1	0.402628	0.017966
Calmodulin	13	19	FKEAFSL	6	4.8	Holo_CaM_CDZ	10	1.2443	0.024552
Calmodulin	13	19	FKEAFSL	6	4.8	Holo_CaM_CDZ	30	1.68738	0.023792
Calmodulin	13	19	FKEAFSL	6	4.8	Holo_CaM_CDZ	120	1.97203	0.044303
Calmodulin	13	20	FKEAFSLF	7	5.6	Holo_CaM_CDZ	0.167	0.123773	0.030238
Calmodulin	13	20	FKEAFSLF	7	5.6	Holo_CaM_CDZ	0.333	0.181049	0.015995
Calmodulin	13	20	FKEAFSLF	7	5.6	Holo_CaM_CDZ	0.5	0.207219	0.024519
Calmodulin	13	20	FKEAFSLF	7	5.6	Holo_CaM_CDZ	1	0.307248	0.017892
Calmodulin	13	20	FKEAFSLF	7	5.6	Holo_CaM_CDZ	10	0.985447	0.015298
Calmodulin	13	20	FKEAFSLF	7	5.6	Holo_CaM_CDZ	30	1.41416	0.040968
Calmodulin	13	20	FKEAFSLF	7	5.6	Holo_CaM_CDZ	120	1.73614	0.049355
Calmodulin	14	20	KEAFSLF	6	4.8	Holo_CaM_CDZ	0.167	0.086521	0.01621
Calmodulin	14	20	KEAFSLF	6	4.8	Holo_CaM_CDZ	0.333	0.092182	0.018447
Calmodulin	14	20	KEAFSLF	6	4.8	Holo_CaM_CDZ	0.5	0.095662	0.01628
Calmodulin	14	20	KEAFSLF	6	4.8	Holo_CaM_CDZ	1	0.124965	0.014781
Calmodulin	14	20	KEAFSLF	6	4.8	Holo_CaM_CDZ	10	0.651951	0.015031
Calmodulin	14	20	KEAFSLF	6	4.8	Holo_CaM_CDZ	30	1.02798	0.033032
Calmodulin	14	20	KEAFSLF	6	4.8	Holo_CaM_CDZ	120	1.34159	0.042415
Calmodulin	18	37	SLFDKDGDGTITTKELGTVM	19	15.2	Holo_CaM_CDZ	0.167	1.45949	0.042671
Calmodulin	18	37	SLFDKDGDGTITTKELGTVM	19	15.2	Holo_CaM_CDZ	0.333	1.51376	0.087732
Calmodulin	18	37	SLFDKDGDGTITTKELGTVM	19	15.2	Holo_CaM_CDZ	0.5	1.53123	0.046019
Calmodulin	18	37	SLFDKDGDGTITTKELGTVM	19	15.2	Holo_CaM_CDZ	1	1.65301	0.095668
Calmodulin	18	37	SLFDKDGDGTITTKELGTVM	19	15.2	Holo_CaM_CDZ	10	2.91494	0.159701
Calmodulin	18	37	SLFDKDGDGTITTKELGTVM	19	15.2	Holo_CaM_CDZ	30	3.70146	0.061057
Calmodulin	18	37	SLFDKDGDGTITTKELGTVM	19	15.2	Holo_CaM_CDZ	120	4.86353	0.160669
Calmodulin	20	30	FDKDGDGTITT	10	8	Holo_CaM_CDZ	0.167	0.848669	0.033587
Calmodulin	20	30	FDKDGDGTITT	10	8	Holo_CaM_CDZ	0.333	0.873469	0.021798
Calmodulin	20	30	FDKDGDGTITT	10	8	Holo_CaM_CDZ	0.5	0.868939	0.029849
Calmodulin	20	30	FDKDGDGTITT	10	8	Holo_CaM_CDZ	1	0.951347	0.044019
Calmodulin	20	30	FDKDGDGTITT	10	8	Holo_CaM_CDZ	10	1.39647	0.020898
Calmodulin	20	30	FDKDGDGTITT	10	8	Holo_CaM_CDZ	30	1.66953	0.064413
Calmodulin	20	30	FDKDGDGTITT	10	8	Holo_CaM_CDZ	120	1.99174	0.089943
Calmodulin	20	35	FDKDGDGTITTKELGT	15	12	Holo_CaM_CDZ	0.167	1.95357	0.064275
Calmodulin	20	35	FDKDGDGTITTKELGT	15	12	Holo_CaM_CDZ	0.333	2.02673	0.064631
Calmodulin	20	35	FDKDGDGTITTKELGT	15	12	Holo_CaM_CDZ	0.5	2.06326	0.043454
Calmodulin	20	35	FDKDGDGTITTKELGT	15	12	Holo_CaM_CDZ	1	2.07746	0.072833
Calmodulin	20	35	FDKDGDGTITTKELGT	15	12	Holo_CaM_CDZ	10	3.00048	0.153987
Calmodulin	20	35	FDKDGDGTITTKELGT	15	12	Holo_CaM_CDZ	30	3.45045	0.127689
Calmodulin	20	35	FDKDGDGTITTKELGT	15	12	Holo_CaM_CDZ	120	4.08978	0.218889
Calmodulin	20	37	FDKDGDGTITTKELGTVM	17	13.6	Holo_CaM_CDZ	0.167	1.39232	0.038277
Calmodulin	20	37	FDKDGDGTITTKELGTVM	17	13.6	Holo_CaM_CDZ	0.333	1.45859	0.060142
Calmodulin	20	37	FDKDGDGTITTKELGTVM	17	13.6	Holo_CaM_CDZ	0.5	1.47371	0.040512
Calmodulin	20	37	FDKDGDGTITTKELGTVM	17	13.6	Holo_CaM_CDZ	1	1.61149	0.037253
Calmodulin	20	37	FDKDGDGTITTKELGTVM	17	13.6	Holo_CaM_CDZ	10	2.88014	0.059816
Calmodulin	20	37	FDKDGDGTITTKELGTVM	17	13.6	Holo_CaM_CDZ	30	3.67861	0.060671
Calmodulin	20	37	FDKDGDGTITTKELGTVM	17	13.6	Holo_CaM_CDZ	120	4.57435	0.128833
Calmodulin	21	37	DKDGDGTITTKELGTVM	16	12.8	Holo_CaM_CDZ	0.167	1.41801	0.034466
Calmodulin	21	37	DKDGDGTITTKELGTVM	16	12.8	Holo_CaM_CDZ	0.333	1.49078	0.052022
Calmodulin	21	37	DKDGDGTITTKELGTVM	16	12.8	Holo_CaM_CDZ	0.5	1.513	0.03143
Calmodulin	21	37	DKDGDGTITTKELGTVM	16	12.8	Holo_CaM_CDZ	1	1.61457	0.028914
Calmodulin	21	37	DKDGDGTITTKELGTVM	16	12.8	Holo_CaM_CDZ	10	2.8224	0.057649
Calmodulin	21	37	DKDGDGTITTKELGTVM	16	12.8	Holo_CaM_CDZ	30	3.60468	0.053411
Calmodulin	21	37	DKDGDGTITTKELGTVM	16	12.8	Holo_CaM_CDZ	120	4.38069	0.14951
Calmodulin	36	46	VMRSLGQNPTE	9	7.2	Holo_CaM_CDZ	0.167	1.66124	0.026295
Calmodulin	36	46	VMRSLGQNPTE	9	7.2	Holo_CaM_CDZ	0.333	1.80346	0.02121
Calmodulin	36	46	VMRSLGQNPTE	9	7.2	Holo_CaM_CDZ	0.5	1.92444	0.022919
Calmodulin	36	46	VMRSLGQNPTE	9	7.2	Holo_CaM_CDZ	1	2.06036	0.023381
Calmodulin	36	46	VMRSLGQNPTE	9	7.2	Holo_CaM_CDZ	10	3.05374	0.079355
Calmodulin	36	46	VMRSLGQNPTE	9	7.2	Holo_CaM_CDZ	30	3.79121	0.126559
Calmodulin	36	46	VMRSLGQNPTE	9	7.2	Holo_CaM_CDZ	120	4.56665	0.116898
Calmodulin	38	46	RSLGQNPTE	7	5.6	Holo_CaM_CDZ	0.167	1.71033	0.048492
Calmodulin	38	46	RSLGQNPTE	7	5.6	Holo_CaM_CDZ	0.333	1.83037	0.024429
Calmodulin	38	46	RSLGQNPTE	7	5.6	Holo_CaM_CDZ	0.5	1.93815	0.047352
Calmodulin	38	46	RSLGQNPTE	7	5.6	Holo_CaM_CDZ	1	2.06081	0.072218
Calmodulin	38	46	RSLGQNPTE	7	5.6	Holo_CaM_CDZ	10	2.87901	0.075331
Calmodulin	38	46	RSLGQNPTE	7	5.6	Holo_CaM_CDZ	30	3.32637	0.070771
Calmodulin	38	46	RSLGQNPTE	7	5.6	Holo_CaM_CDZ	120	3.67516	0.104202
Calmodulin	38	49	RSLGQNPTEAEL	10	8	Holo_CaM_CDZ	0.167	2.16898	0.034556
Calmodulin	38	49	RSLGQNPTEAEL	10	8	Holo_CaM_CDZ	0.333	2.33217	0.03413
Calmodulin	38	49	RSLGQNPTEAEL	10	8	Holo_CaM_CDZ	0.5	2.4206	0.030419
Calmodulin	38	49	RSLGQNPTEAEL	10	8	Holo_CaM_CDZ	1	2.54835	0.031328
Calmodulin	38	49	RSLGQNPTEAEL	10	8	Holo_CaM_CDZ	10	3.56555	0.073932
Calmodulin	38	49	RSLGQNPTEAEL	10	8	Holo_CaM_CDZ	30	4.2885	0.057693
Calmodulin	38	49	RSLGQNPTEAEL	10	8	Holo_CaM_CDZ	120	5.122	0.035749
Calmodulin	50	66	QDMINEVDADGNGTIDF	16	12.8	Holo_CaM_CDZ	0.167	1.13503	0.111382
Calmodulin	50	66	QDMINEVDADGNGTIDF	16	12.8	Holo_CaM_CDZ	0.333	1.54472	0.105722
Calmodulin	50	66	QDMINEVDADGNGTIDF	16	12.8	Holo_CaM_CDZ	0.5	1.77249	0.073984
Calmodulin	50	66	QDMINEVDADGNGTIDF	16	12.8	Holo_CaM_CDZ	1	2.07625	0.09279
Calmodulin	50	66	QDMINEVDADGNGTIDF	16	12.8	Holo_CaM_CDZ	10	2.74166	0.123716
Calmodulin	50	66	QDMINEVDADGNGTIDF	16	12.8	Holo_CaM_CDZ	30	3.46301	0.102239
Calmodulin	50	66	QDMINEVDADGNGTIDF	16	12.8	Holo_CaM_CDZ	120	4.66138	0.118321
Calmodulin	52	66	MINEVDADGNGTIDF	14	11.2	Holo_CaM_CDZ	0.167	1.03468	0.102296
Calmodulin	52	66	MINEVDADGNGTIDF	14	11.2	Holo_CaM_CDZ	0.333	1.48551	0.100836
Calmodulin	52	66	MINEVDADGNGTIDF	14	11.2	Holo_CaM_CDZ	0.5	1.72464	0.068885
Calmodulin	52	66	MINEVDADGNGTIDF	14	11.2	Holo_CaM_CDZ	1	1.9905	0.084975
Calmodulin	52	66	MINEVDADGNGTIDF	14	11.2	Holo_CaM_CDZ	10	2.7122	0.077214
Calmodulin	52	66	MINEVDADGNGTIDF	14	11.2	Holo_CaM_CDZ	30	3.27376	0.115876
Calmodulin	52	66	MINEVDADGNGTIDF	14	11.2	Holo_CaM_CDZ	120	4.12011	0.189031
Calmodulin	53	66	INEVDADGNGTIDF	13	10.4	Holo_CaM_CDZ	0.167	0.922344	0.071222
Calmodulin	53	66	INEVDADGNGTIDF	13	10.4	Holo_CaM_CDZ	0.333	1.28119	0.070237
Calmodulin	53	66	INEVDADGNGTIDF	13	10.4	Holo_CaM_CDZ	0.5	1.55298	0.089965
Calmodulin	53	66	INEVDADGNGTIDF	13	10.4	Holo_CaM_CDZ	1	1.84492	0.06604
Calmodulin	53	66	INEVDADGNGTIDF	13	10.4	Holo_CaM_CDZ	10	2.45292	0.093692
Calmodulin	53	66	INEVDADGNGTIDF	13	10.4	Holo_CaM_CDZ	30	2.83264	0.099945
Calmodulin	53	66	INEVDADGNGTIDF	13	10.4	Holo_CaM_CDZ	120	3.74599	0.167461
Calmodulin	56	66	VDADGNGTIDF	10	8	Holo_CaM_CDZ	0.167	0.627026	0.01023
Calmodulin	56	66	VDADGNGTIDF	10	8	Holo_CaM_CDZ	0.333	0.876975	0.025403
Calmodulin	56	66	VDADGNGTIDF	10	8	Holo_CaM_CDZ	0.5	0.998536	0.018006
Calmodulin	56	66	VDADGNGTIDF	10	8	Holo_CaM_CDZ	1	1.20348	0.013012
Calmodulin	56	66	VDADGNGTIDF	10	8	Holo_CaM_CDZ	10	1.44361	0.032671
Calmodulin	56	66	VDADGNGTIDF	10	8	Holo_CaM_CDZ	30	1.78906	0.044916
Calmodulin	56	66	VDADGNGTIDF	10	8	Holo_CaM_CDZ	120	2.39883	0.053326
Calmodulin	73	84	MARKMKDTDSEE	11	8.8	Holo_CaM_CDZ	0.167	3.76708	0.063909
Calmodulin	73	84	MARKMKDTDSEE	11	8.8	Holo_CaM_CDZ	0.333	3.88239	0.095709
Calmodulin	73	84	MARKMKDTDSEE	11	8.8	Holo_CaM_CDZ	0.5	4.01422	0.08618
Calmodulin	73	84	MARKMKDTDSEE	11	8.8	Holo_CaM_CDZ	1	4.09486	0.126994
Calmodulin	73	84	MARKMKDTDSEE	11	8.8	Holo_CaM_CDZ	10	4.18308	0.102875
Calmodulin	73	84	MARKMKDTDSEE	11	8.8	Holo_CaM_CDZ	30	4.18251	0.129006
Calmodulin	73	84	MARKMKDTDSEE	11	8.8	Holo_CaM_CDZ	120	4.13319	0.130679
Calmodulin	73	85	MARKMKDTDSEEE	12	9.6	Holo_CaM_CDZ	0.167	4.2089	0.080854
Calmodulin	73	85	MARKMKDTDSEEE	12	9.6	Holo_CaM_CDZ	0.333	4.35367	0.121902
Calmodulin	73	85	MARKMKDTDSEEE	12	9.6	Holo_CaM_CDZ	0.5	4.48575	0.104985
Calmodulin	73	85	MARKMKDTDSEEE	12	9.6	Holo_CaM_CDZ	1	4.59387	0.128751
Calmodulin	73	85	MARKMKDTDSEEE	12	9.6	Holo_CaM_CDZ	10	4.61618	0.112319
Calmodulin	73	85	MARKMKDTDSEEE	12	9.6	Holo_CaM_CDZ	30	4.6344	0.130984
Calmodulin	73	85	MARKMKDTDSEEE	12	9.6	Holo_CaM_CDZ	120	4.5742	0.159486
Calmodulin	84	90	EEIREAF	6	4.8	Holo_CaM_CDZ	0.167	0.207324	0.063354
Calmodulin	84	90	EEIREAF	6	4.8	Holo_CaM_CDZ	0.333	0.349847	0.03223
Calmodulin	84	90	EEIREAF	6	4.8	Holo_CaM_CDZ	0.5	0.458273	0.018584
Calmodulin	84	90	EEIREAF	6	4.8	Holo_CaM_CDZ	1	0.667121	0.042577
Calmodulin	84	90	EEIREAF	6	4.8	Holo_CaM_CDZ	10	1.73423	0.025345
Calmodulin	84	90	EEIREAF	6	4.8	Holo_CaM_CDZ	30	2.06872	0.031532
Calmodulin	84	90	EEIREAF	6	4.8	Holo_CaM_CDZ	120	2.31316	0.084624
Calmodulin	84	103	EEIREAFRVFDKDGNGYISA	19	15.2	Holo_CaM_CDZ	0.167	0.845419	0.053893
Calmodulin	84	103	EEIREAFRVFDKDGNGYISA	19	15.2	Holo_CaM_CDZ	0.333	1.15745	0.058574
Calmodulin	84	103	EEIREAFRVFDKDGNGYISA	19	15.2	Holo_CaM_CDZ	0.5	1.3161	0.034127
Calmodulin	84	103	EEIREAFRVFDKDGNGYISA	19	15.2	Holo_CaM_CDZ	1	1.67152	0.043439
Calmodulin	84	103	EEIREAFRVFDKDGNGYISA	19	15.2	Holo_CaM_CDZ	10	3.31089	0.062206
Calmodulin	84	103	EEIREAFRVFDKDGNGYISA	19	15.2	Holo_CaM_CDZ	30	4.00288	0.063001
Calmodulin	84	103	EEIREAFRVFDKDGNGYISA	19	15.2	Holo_CaM_CDZ	120	5.10004	0.144179
Calmodulin	85	99	EIREAFRVFDKDGNG	14	11.2	Holo_CaM_CDZ	0.167	0.330297	0.052576
Calmodulin	85	99	EIREAFRVFDKDGNG	14	11.2	Holo_CaM_CDZ	0.333	0.431725	0.075642
Calmodulin	85	99	EIREAFRVFDKDGNG	14	11.2	Holo_CaM_CDZ	0.5	0.495005	0.049416
Calmodulin	85	99	EIREAFRVFDKDGNG	14	11.2	Holo_CaM_CDZ	1	0.636471	0.060378
Calmodulin	85	99	EIREAFRVFDKDGNG	14	11.2	Holo_CaM_CDZ	10	1.71815	0.049076
Calmodulin	85	99	EIREAFRVFDKDGNG	14	11.2	Holo_CaM_CDZ	30	2.33392	0.061826
Calmodulin	85	99	EIREAFRVFDKDGNG	14	11.2	Holo_CaM_CDZ	120	3.31348	0.069082
Calmodulin	85	103	EIREAFRVFDKDGNGYISA	18	14.4	Holo_CaM_CDZ	0.167	0.785561	0.045528
Calmodulin	85	103	EIREAFRVFDKDGNGYISA	18	14.4	Holo_CaM_CDZ	0.333	1.00567	0.067407
Calmodulin	85	103	EIREAFRVFDKDGNGYISA	18	14.4	Holo_CaM_CDZ	0.5	1.095	0.041893
Calmodulin	85	103	EIREAFRVFDKDGNGYISA	18	14.4	Holo_CaM_CDZ	1	1.3433	0.039439
Calmodulin	85	103	EIREAFRVFDKDGNGYISA	18	14.4	Holo_CaM_CDZ	10	2.46696	0.039985
Calmodulin	85	103	EIREAFRVFDKDGNGYISA	18	14.4	Holo_CaM_CDZ	30	3.21213	0.049418
Calmodulin	85	103	EIREAFRVFDKDGNGYISA	18	14.4	Holo_CaM_CDZ	120	4.30411	0.065237
Calmodulin	86	103	IREAFRVFDKDGNGYISA	17	13.6	Holo_CaM_CDZ	0.167	0.672335	0.048721
Calmodulin	86	103	IREAFRVFDKDGNGYISA	17	13.6	Holo_CaM_CDZ	0.333	0.866465	0.06154
Calmodulin	86	103	IREAFRVFDKDGNGYISA	17	13.6	Holo_CaM_CDZ	0.5	0.917289	0.045481
Calmodulin	86	103	IREAFRVFDKDGNGYISA	17	13.6	Holo_CaM_CDZ	1	1.03074	0.043965
Calmodulin	86	103	IREAFRVFDKDGNGYISA	17	13.6	Holo_CaM_CDZ	10	1.58769	0.067247
Calmodulin	86	103	IREAFRVFDKDGNGYISA	17	13.6	Holo_CaM_CDZ	30	2.21864	0.079352
Calmodulin	86	103	IREAFRVFDKDGNGYISA	17	13.6	Holo_CaM_CDZ	120	3.18988	0.095495
Calmodulin	89	103	AFRVFDKDGNGYISA	14	11.2	Holo_CaM_CDZ	0.167	0.622027	0.010511
Calmodulin	89	103	AFRVFDKDGNGYISA	14	11.2	Holo_CaM_CDZ	0.333	0.758623	0.010507
Calmodulin	89	103	AFRVFDKDGNGYISA	14	11.2	Holo_CaM_CDZ	0.5	0.827177	0.014579
Calmodulin	89	103	AFRVFDKDGNGYISA	14	11.2	Holo_CaM_CDZ	1	0.893046	0.031029
Calmodulin	89	103	AFRVFDKDGNGYISA	14	11.2	Holo_CaM_CDZ	10	1.21176	0.035472
Calmodulin	89	103	AFRVFDKDGNGYISA	14	11.2	Holo_CaM_CDZ	30	1.59939	0.023246
Calmodulin	89	103	AFRVFDKDGNGYISA	14	11.2	Holo_CaM_CDZ	120	2.18816	0.064935
Calmodulin	90	103	FRVFDKDGNGYISA	13	10.4	Holo_CaM_CDZ	0.167	0.585677	0.019898
Calmodulin	90	103	FRVFDKDGNGYISA	13	10.4	Holo_CaM_CDZ	0.333	0.753292	0.044872
Calmodulin	90	103	FRVFDKDGNGYISA	13	10.4	Holo_CaM_CDZ	0.5	0.838582	0.022144
Calmodulin	90	103	FRVFDKDGNGYISA	13	10.4	Holo_CaM_CDZ	1	0.885274	0.021458
Calmodulin	90	103	FRVFDKDGNGYISA	13	10.4	Holo_CaM_CDZ	10	1.07819	0.032745
Calmodulin	90	103	FRVFDKDGNGYISA	13	10.4	Holo_CaM_CDZ	30	1.3816	0.046156
Calmodulin	90	103	FRVFDKDGNGYISA	13	10.4	Holo_CaM_CDZ	120	1.88855	0.011998
Calmodulin	91	103	RVFDKDGNGYISA	12	9.6	Holo_CaM_CDZ	0.167	0.650784	0.029942
Calmodulin	91	103	RVFDKDGNGYISA	12	9.6	Holo_CaM_CDZ	0.333	0.804621	0.049496
Calmodulin	91	103	RVFDKDGNGYISA	12	9.6	Holo_CaM_CDZ	0.5	0.856479	0.017263
Calmodulin	91	103	RVFDKDGNGYISA	12	9.6	Holo_CaM_CDZ	1	0.940462	0.014276
Calmodulin	91	103	RVFDKDGNGYISA	12	9.6	Holo_CaM_CDZ	10	1.17172	0.03013
Calmodulin	91	103	RVFDKDGNGYISA	12	9.6	Holo_CaM_CDZ	30	1.45825	0.011396
Calmodulin	91	103	RVFDKDGNGYISA	12	9.6	Holo_CaM_CDZ	120	1.95317	0.076389
Calmodulin	91	105	RVFDKDGNGYISAAE	14	11.2	Holo_CaM_CDZ	0.167	1.30897	0.0592
Calmodulin	91	105	RVFDKDGNGYISAAE	14	11.2	Holo_CaM_CDZ	0.333	1.42827	0.036695
Calmodulin	91	105	RVFDKDGNGYISAAE	14	11.2	Holo_CaM_CDZ	0.5	1.50398	0.047117
Calmodulin	91	105	RVFDKDGNGYISAAE	14	11.2	Holo_CaM_CDZ	1	1.55887	0.025104
Calmodulin	91	105	RVFDKDGNGYISAAE	14	11.2	Holo_CaM_CDZ	10	1.89931	0.11899
Calmodulin	91	105	RVFDKDGNGYISAAE	14	11.2	Holo_CaM_CDZ	30	2.4	0.037415
Calmodulin	91	105	RVFDKDGNGYISAAE	14	11.2	Holo_CaM_CDZ	120	2.97684	0.050932
Calmodulin	104	113	AELRHVMTNL	9	7.2	Holo_CaM_CDZ	0.167	0.345915	0.023503
Calmodulin	104	113	AELRHVMTNL	9	7.2	Holo_CaM_CDZ	0.333	0.514755	0.049314
Calmodulin	104	113	AELRHVMTNL	9	7.2	Holo_CaM_CDZ	0.5	0.650305	0.025394
Calmodulin	104	113	AELRHVMTNL	9	7.2	Holo_CaM_CDZ	1	0.99757	0.04147
Calmodulin	104	113	AELRHVMTNL	9	7.2	Holo_CaM_CDZ	10	2.14394	0.02058
Calmodulin	104	113	AELRHVMTNL	9	7.2	Holo_CaM_CDZ	30	2.7165	0.054804
Calmodulin	104	113	AELRHVMTNL	9	7.2	Holo_CaM_CDZ	120	3.26365	0.061609
Calmodulin	104	120	AELRHVMTNLGEKLTDE	16	12.8	Holo_CaM_CDZ	0.167	2.85114	0.051381
Calmodulin	104	120	AELRHVMTNLGEKLTDE	16	12.8	Holo_CaM_CDZ	0.333	3.26246	0.052521
Calmodulin	104	120	AELRHVMTNLGEKLTDE	16	12.8	Holo_CaM_CDZ	0.5	3.58071	0.042886
Calmodulin	104	120	AELRHVMTNLGEKLTDE	16	12.8	Holo_CaM_CDZ	1	4.2108	0.047459
Calmodulin	104	120	AELRHVMTNLGEKLTDE	16	12.8	Holo_CaM_CDZ	10	5.8256	0.092302
Calmodulin	104	120	AELRHVMTNLGEKLTDE	16	12.8	Holo_CaM_CDZ	30	6.44869	0.138279
Calmodulin	104	120	AELRHVMTNLGEKLTDE	16	12.8	Holo_CaM_CDZ	120	7.27106	0.081975
Calmodulin	104	121	AELRHVMTNLGEKLTDEE	17	13.6	Holo_CaM_CDZ	0.167	2.96168	0.047829
Calmodulin	104	121	AELRHVMTNLGEKLTDEE	17	13.6	Holo_CaM_CDZ	0.333	3.37358	0.069349
Calmodulin	104	121	AELRHVMTNLGEKLTDEE	17	13.6	Holo_CaM_CDZ	0.5	3.70277	0.043741
Calmodulin	104	121	AELRHVMTNLGEKLTDEE	17	13.6	Holo_CaM_CDZ	1	4.36552	0.045276
Calmodulin	104	121	AELRHVMTNLGEKLTDEE	17	13.6	Holo_CaM_CDZ	10	6.45824	0.04749
Calmodulin	104	121	AELRHVMTNLGEKLTDEE	17	13.6	Holo_CaM_CDZ	30	7.15143	0.065684
Calmodulin	104	121	AELRHVMTNLGEKLTDEE	17	13.6	Holo_CaM_CDZ	120	7.89936	0.051406
Calmodulin	104	124	AELRHVMTNLGEKLTDEEVDE	20	16	Holo_CaM_CDZ	0.167	3.1629	0.059108
Calmodulin	104	124	AELRHVMTNLGEKLTDEEVDE	20	16	Holo_CaM_CDZ	0.333	3.61394	0.103271
Calmodulin	104	124	AELRHVMTNLGEKLTDEEVDE	20	16	Holo_CaM_CDZ	0.5	3.99799	0.059693
Calmodulin	104	124	AELRHVMTNLGEKLTDEEVDE	20	16	Holo_CaM_CDZ	1	4.7342	0.094017
Calmodulin	104	124	AELRHVMTNLGEKLTDEEVDE	20	16	Holo_CaM_CDZ	10	7.42852	0.082787
Calmodulin	104	124	AELRHVMTNLGEKLTDEEVDE	20	16	Holo_CaM_CDZ	30	8.42146	0.095358
Calmodulin	104	124	AELRHVMTNLGEKLTDEEVDE	20	16	Holo_CaM_CDZ	120	9.49954	0.088262
Calmodulin	107	120	RHVMTNLGEKLTDE	13	10.4	Holo_CaM_CDZ	0.167	2.56352	0.092147
Calmodulin	107	120	RHVMTNLGEKLTDE	13	10.4	Holo_CaM_CDZ	0.333	2.86666	0.06095
Calmodulin	107	120	RHVMTNLGEKLTDE	13	10.4	Holo_CaM_CDZ	0.5	3.15019	0.07844
Calmodulin	107	120	RHVMTNLGEKLTDE	13	10.4	Holo_CaM_CDZ	1	3.66092	0.037564
Calmodulin	107	120	RHVMTNLGEKLTDE	13	10.4	Holo_CaM_CDZ	10	4.8383	0.03366
Calmodulin	107	120	RHVMTNLGEKLTDE	13	10.4	Holo_CaM_CDZ	30	5.30274	0.095193
Calmodulin	107	120	RHVMTNLGEKLTDE	13	10.4	Holo_CaM_CDZ	120	5.60369	0.038294
Calmodulin	114	120	GEKLTDE	6	4.8	Holo_CaM_CDZ	0.167	2.05575	0.021125
Calmodulin	114	120	GEKLTDE	6	4.8	Holo_CaM_CDZ	0.333	2.15159	0.036518
Calmodulin	114	120	GEKLTDE	6	4.8	Holo_CaM_CDZ	0.5	2.25377	0.033504
Calmodulin	114	120	GEKLTDE	6	4.8	Holo_CaM_CDZ	1	2.40112	0.047157
Calmodulin	114	120	GEKLTDE	6	4.8	Holo_CaM_CDZ	10	2.60463	0.05414
Calmodulin	114	120	GEKLTDE	6	4.8	Holo_CaM_CDZ	30	2.63044	0.07374
Calmodulin	114	120	GEKLTDE	6	4.8	Holo_CaM_CDZ	120	2.58749	0.057744
Calmodulin	114	124	GEKLTDEEVDE	10	8	Holo_CaM_CDZ	0.167	1.80321	0.093449
Calmodulin	114	124	GEKLTDEEVDE	10	8	Holo_CaM_CDZ	0.333	1.96437	0.048352
Calmodulin	114	124	GEKLTDEEVDE	10	8	Holo_CaM_CDZ	0.5	2.11173	0.056482
Calmodulin	114	124	GEKLTDEEVDE	10	8	Holo_CaM_CDZ	1	2.28902	0.08983
Calmodulin	114	124	GEKLTDEEVDE	10	8	Holo_CaM_CDZ	10	3.35972	0.098865
Calmodulin	114	124	GEKLTDEEVDE	10	8	Holo_CaM_CDZ	30	3.74882	0.143105
Calmodulin	114	124	GEKLTDEEVDE	10	8	Holo_CaM_CDZ	120	3.89082	0.136146
Calmodulin	114	125	GEKLTDEEVDEM	11	8.8	Holo_CaM_CDZ	0.167	1.79865	0.030732
Calmodulin	114	125	GEKLTDEEVDEM	11	8.8	Holo_CaM_CDZ	0.333	1.94392	0.030065
Calmodulin	114	125	GEKLTDEEVDEM	11	8.8	Holo_CaM_CDZ	0.5	2.0131	0.038433
Calmodulin	114	125	GEKLTDEEVDEM	11	8.8	Holo_CaM_CDZ	1	2.25342	0.039786
Calmodulin	114	125	GEKLTDEEVDEM	11	8.8	Holo_CaM_CDZ	10	3.27202	0.049376
Calmodulin	114	125	GEKLTDEEVDEM	11	8.8	Holo_CaM_CDZ	30	3.76386	0.086253
Calmodulin	114	125	GEKLTDEEVDEM	11	8.8	Holo_CaM_CDZ	120	4.09122	0.130579
Calmodulin	125	139	MIREADIDGDGQVNY	14	11.2	Holo_CaM_CDZ	0.167	0.464231	0.02639
Calmodulin	125	139	MIREADIDGDGQVNY	14	11.2	Holo_CaM_CDZ	0.333	0.618117	0.052864
Calmodulin	125	139	MIREADIDGDGQVNY	14	11.2	Holo_CaM_CDZ	0.5	0.692935	0.02712
Calmodulin	125	139	MIREADIDGDGQVNY	14	11.2	Holo_CaM_CDZ	1	0.96728	0.026359
Calmodulin	125	139	MIREADIDGDGQVNY	14	11.2	Holo_CaM_CDZ	10	2.01787	0.03219
Calmodulin	125	139	MIREADIDGDGQVNY	14	11.2	Holo_CaM_CDZ	30	2.45925	0.041322
Calmodulin	125	139	MIREADIDGDGQVNY	14	11.2	Holo_CaM_CDZ	120	3.16842	0.105345
Calmodulin	126	139	IREADIDGDGQVNY	13	10.4	Holo_CaM_CDZ	0.167	0.450143	0.027838
Calmodulin	126	139	IREADIDGDGQVNY	13	10.4	Holo_CaM_CDZ	0.333	0.607497	0.051416
Calmodulin	126	139	IREADIDGDGQVNY	13	10.4	Holo_CaM_CDZ	0.5	0.696545	0.022579
Calmodulin	126	139	IREADIDGDGQVNY	13	10.4	Holo_CaM_CDZ	1	0.940191	0.028479
Calmodulin	126	139	IREADIDGDGQVNY	13	10.4	Holo_CaM_CDZ	10	1.91138	0.032574
Calmodulin	126	139	IREADIDGDGQVNY	13	10.4	Holo_CaM_CDZ	30	2.35808	0.038728
Calmodulin	126	139	IREADIDGDGQVNY	13	10.4	Holo_CaM_CDZ	120	3.04018	0.036537
Calmodulin	126	141	IREADIDGDGQVNYEE	15	12	Holo_CaM_CDZ	0.167	0.568664	0.0866
Calmodulin	126	141	IREADIDGDGQVNYEE	15	12	Holo_CaM_CDZ	0.333	0.667918	0.059912
Calmodulin	126	141	IREADIDGDGQVNYEE	15	12	Holo_CaM_CDZ	0.5	0.725722	0.075777
Calmodulin	126	141	IREADIDGDGQVNYEE	15	12	Holo_CaM_CDZ	1	1.00066	0.050513
Calmodulin	126	141	IREADIDGDGQVNYEE	15	12	Holo_CaM_CDZ	10	2.0208	0.069
Calmodulin	126	141	IREADIDGDGQVNYEE	15	12	Holo_CaM_CDZ	30	2.63414	0.081473
Calmodulin	126	141	IREADIDGDGQVNYEE	15	12	Holo_CaM_CDZ	120	3.51024	0.055178
Calmodulin	143	149	VQMMTAK	6	4.8	Holo_CaM_CDZ	0.167	0.802142	0.031407
Calmodulin	143	149	VQMMTAK	6	4.8	Holo_CaM_CDZ	0.333	1.10719	0.035649
Calmodulin	143	149	VQMMTAK	6	4.8	Holo_CaM_CDZ	0.5	1.27719	0.037772
Calmodulin	143	149	VQMMTAK	6	4.8	Holo_CaM_CDZ	1	1.53041	0.027008
Calmodulin	143	149	VQMMTAK	6	4.8	Holo_CaM_CDZ	10	2.51838	0.048285
Calmodulin	143	149	VQMMTAK	6	4.8	Holo_CaM_CDZ	30	2.97588	0.056053
Calmodulin	143	149	VQMMTAK	6	4.8	Holo_CaM_CDZ	120	3.25093	0.103733
								Min	0.01023
								Max	0.218889
								Average	0.0597975

## Sheet: ClusterData Full HDX dataset
Protein	Start	End	Sequence	MaxUptake	MHP	State	Exposure time (min)	Data file	z	Retention time (min)	Intensity	Center (m/z)
Calmodulin	2	8	ADQLTEE	6	805.357	Holo_CaM	0	20201209_S_SBr_CaM_Ca_CTL_UND_01	1	4.61547	281047	805.733
Calmodulin	2	8	ADQLTEE	6	805.357	Holo_CaM	0	20201215_S_SBr_CaM_Ca_CTL_UND_02	1	4.61058	324125	805.764
Calmodulin	2	8	ADQLTEE	6	805.357	Holo_CaM	0	20210112_S_SBr_CaM_Ca_CTL_UND_03	1	4.54608	215597	805.731
Calmodulin	2	8	ADQLTEE	6	805.357	Holo_CaM	0.167	20201209_S_SBr_CaM_Ca_CTL_10SEC_01	1	4.60329	293942	807.97
Calmodulin	2	8	ADQLTEE	6	805.357	Holo_CaM	0.167	20201215_S_SBr_CaM_Ca_CTL_10SEC_02	1	4.59729	431312	808.213
Calmodulin	2	8	ADQLTEE	6	805.357	Holo_CaM	0.167	20210112_S_SBr_CaM_Ca_CTL_10SEC_03	1	4.6301	215384	808.211
Calmodulin	2	8	ADQLTEE	6	805.357	Holo_CaM	0.333	20201209_S_SBr_CaM_Ca_CTL_20SEC_01	1	4.60053	370639	808.263
Calmodulin	2	8	ADQLTEE	6	805.357	Holo_CaM	0.333	20210112_S_SBr_CaM_Ca_CTL_20SEC_03	1	4.63141	306866	808.391
Calmodulin	2	8	ADQLTEE	6	805.357	Holo_CaM	0.333	20210112_S_SBr_CaM_Ca_CTL_20SEC_02	1	4.5562	278302	808.381
Calmodulin	2	8	ADQLTEE	6	805.357	Holo_CaM	0.5	20201210_S_SBr_CaM_Ca_CTL_30SEC_01	1	4.56576	352263	808.369
Calmodulin	2	8	ADQLTEE	6	805.357	Holo_CaM	0.5	20201215_S_SBr_CaM_Ca_CTL_30SEC_02	1	4.59963	528876	808.336
Calmodulin	2	8	ADQLTEE	6	805.357	Holo_CaM	0.5	20210113_S_SBr_CaM_Ca_CTL_30SEC_03	1	4.62705	218333	808.367
Calmodulin	2	8	ADQLTEE	6	805.357	Holo_CaM	1	20201211_S_SBr_CaM_Ca_CTL_1MIN_01	1	4.60125	379532	808.402
Calmodulin	2	8	ADQLTEE	6	805.357	Holo_CaM	1	20201216_S_SBr_CaM_Ca_CTL_1MIN_02	1	4.60133	331378	808.385
Calmodulin	2	8	ADQLTEE	6	805.357	Holo_CaM	1	20210113_S_SBr_CaM_Ca_CTL_1MIN_03	1	4.61747	269688	808.499
Calmodulin	2	8	ADQLTEE	6	805.357	Holo_CaM	10	20201211_S_SBr_CaM_Ca_CTL_10MIN_01	1	4.60171	396904	808.373
Calmodulin	2	8	ADQLTEE	6	805.357	Holo_CaM	10	20201216_S_SBr_CaM_Ca_CTL_10MIN_02	1	4.57357	201287	808.413
Calmodulin	2	8	ADQLTEE	6	805.357	Holo_CaM	10	20210113_S_SBr_CaM_Ca_CTL_10MIN_03	1	4.62639	288852	808.471
Calmodulin	2	8	ADQLTEE	6	805.357	Holo_CaM	30	20201211_S_SBr_CaM_Ca_CTL_30MIN_01	1	4.59871	342685	808.32
Calmodulin	2	8	ADQLTEE	6	805.357	Holo_CaM	30	20201216_S_SBr_CaM_Ca_CTL_30MIN_02	1	4.53371	215311	808.382
Calmodulin	2	8	ADQLTEE	6	805.357	Holo_CaM	30	20210114_S_SBr_CaM_Ca_CTL_30MIN_03	1	4.62282	277325	808.452
Calmodulin	2	8	ADQLTEE	6	805.357	Holo_CaM	120	20201214_S_SBr_CaM_Ca_CTL_120MIN_01	1	4.59541	413302	808.349
Calmodulin	2	8	ADQLTEE	6	805.357	Holo_CaM	120	20201218_S_SBr_CaM_Ca_CTL_120MIN_02	1	4.60363	167764	808.324
Calmodulin	2	8	ADQLTEE	6	805.357	Holo_CaM	120	20210114_S_SBr_CaM_Ca_CTL_120MIN_03	1	4.6258	197166	808.458
Calmodulin	2	8	ADQLTEE	6	805.357	Holo_CaM_CDZ	0	20201210_S_SBr_CaM_Ca_CDZ_UND_01	1	4.6094	322907	805.741
Calmodulin	2	8	ADQLTEE	6	805.357	Holo_CaM_CDZ	0	20201215_S_SBr_CaM_Ca_CDZ_UND_02	1	4.60218	299205	805.804
Calmodulin	2	8	ADQLTEE	6	805.357	Holo_CaM_CDZ	0	20210112_S_SBr_CaM_Ca_CDZ_UND_03	1	4.54243	167034	805.761
Calmodulin	2	8	ADQLTEE	6	805.357	Holo_CaM_CDZ	0.167	20201209_S_SBr_CaM_Ca_CDZ_10SEC_01	1	4.60102	328440	807.888
Calmodulin	2	8	ADQLTEE	6	805.357	Holo_CaM_CDZ	0.167	20201215_S_SBr_CaM_Ca_CDZ_10SEC_02	1	4.59335	360070	807.982
Calmodulin	2	8	ADQLTEE	6	805.357	Holo_CaM_CDZ	0.167	20210112_S_SBr_CaM_Ca_CDZ_10SEC_03	1	4.6237	213376	807.94
Calmodulin	2	8	ADQLTEE	6	805.357	Holo_CaM_CDZ	0.333	20201209_S_SBr_CaM_Ca_CDZ_20SEC_01	1	4.60577	379055	808.104
Calmodulin	2	8	ADQLTEE	6	805.357	Holo_CaM_CDZ	0.333	20201215_S_SBr_CaM_Ca_CDZ_20SEC_02	1	4.59663	418964	808.138
Calmodulin	2	8	ADQLTEE	6	805.357	Holo_CaM_CDZ	0.333	20210112_S_SBr_CaM_Ca_CDZ_20SEC_03	1	4.62368	273093	808.157
Calmodulin	2	8	ADQLTEE	6	805.357	Holo_CaM_CDZ	0.5	20201210_S_SBr_CaM_Ca_CDZ_30SEC_01	1	4.59612	421711	808.228
Calmodulin	2	8	ADQLTEE	6	805.357	Holo_CaM_CDZ	0.5	20201215_S_SBr_CaM_Ca_CDZ_30SEC_02	1	4.54517	394604	808.265
Calmodulin	2	8	ADQLTEE	6	805.357	Holo_CaM_CDZ	0.5	20210113_S_SBr_CaM_Ca_CDZ_30SEC_03	1	4.62451	232110	808.291
Calmodulin	2	8	ADQLTEE	6	805.357	Holo_CaM_CDZ	1	20201211_S_SBr_CaM_Ca_CDZ_1MIN_01	1	4.59023	366933	808.343
Calmodulin	2	8	ADQLTEE	6	805.357	Holo_CaM_CDZ	1	20201216_S_SBr_CaM_Ca_CDZ_1MIN_02	1	4.60719	300516	808.338
Calmodulin	2	8	ADQLTEE	6	805.357	Holo_CaM_CDZ	1	20210113_S_SBr_CaM_Ca_CDZ_1MIN_03	1	4.61908	256573	808.375
Calmodulin	2	8	ADQLTEE	6	805.357	Holo_CaM_CDZ	10	20201211_S_SBr_CaM_Ca_CDZ_10MIN_01	1	4.59859	324601	808.363
Calmodulin	2	8	ADQLTEE	6	805.357	Holo_CaM_CDZ	10	20201216_S_SBr_CaM_Ca_CDZ_10MIN_02	1	4.59276	150509	808.349
Calmodulin	2	8	ADQLTEE	6	805.357	Holo_CaM_CDZ	10	20210113_S_SBr_CaM_Ca_CDZ_10MIN_03	1	4.44413	176941	808.371
Calmodulin	2	8	ADQLTEE	6	805.357	Holo_CaM_CDZ	30	20201211_S_SBr_CaM_Ca_CDZ_30MIN_01	1	4.59486	290378	808.347
Calmodulin	2	8	ADQLTEE	6	805.357	Holo_CaM_CDZ	30	20201216_S_SBr_CaM_Ca_CDZ_30MIN_02	1	4.59936	167173	808.224
Calmodulin	2	8	ADQLTEE	6	805.357	Holo_CaM_CDZ	30	20210114_S_SBr_CaM_Ca_CDZ_30MIN_03	1	4.61928	197104	808.436
Calmodulin	2	8	ADQLTEE	6	805.357	Holo_CaM_CDZ	120	20201214_S_SBr_CaM_Ca_CDZ_120MIN_01	1	4.59029	266638	808.256
Calmodulin	2	8	ADQLTEE	6	805.357	Holo_CaM_CDZ	120	20201218_S_SBr_CaM_Ca_CDZ_120MIN_02	1	4.60691	149142	808.291
Calmodulin	2	8	ADQLTEE	6	805.357	Holo_CaM_CDZ	120	20210114_S_SBr_CaM_Ca_CDZ_120MIN_03	1	4.62185	193637	808.456
Calmodulin	2	9	ADQLTEEQ	7	933.416	Holo_CaM	0	20201209_S_SBr_CaM_Ca_CTL_UND_01	1	4.46373	707137	933.877
Calmodulin	2	9	ADQLTEEQ	7	933.416	Holo_CaM	0	20201215_S_SBr_CaM_Ca_CTL_UND_02	1	4.45839	865629	933.878
Calmodulin	2	9	ADQLTEEQ	7	933.416	Holo_CaM	0.167	20201209_S_SBr_CaM_Ca_CTL_10SEC_01	1	4.44946	684073	936.518
Calmodulin	2	9	ADQLTEEQ	7	933.416	Holo_CaM	0.167	20201215_S_SBr_CaM_Ca_CTL_10SEC_02	1	4.44176	1009539	936.638
Calmodulin	2	9	ADQLTEEQ	7	933.416	Holo_CaM	0.167	20210112_S_SBr_CaM_Ca_CTL_10SEC_03	1	4.47816	513505	936.651
Calmodulin	2	9	ADQLTEEQ	7	933.416	Holo_CaM	0.333	20201209_S_SBr_CaM_Ca_CTL_20SEC_01	1	4.44618	896361	936.891
Calmodulin	2	9	ADQLTEEQ	7	933.416	Holo_CaM	0.333	20210112_S_SBr_CaM_Ca_CTL_20SEC_03	1	4.48106	740843	936.917
Calmodulin	2	9	ADQLTEEQ	7	933.416	Holo_CaM	0.333	20210112_S_SBr_CaM_Ca_CTL_20SEC_02	1	4.16069	273467	936.738
Calmodulin	2	9	ADQLTEEQ	7	933.416	Holo_CaM	0.5	20201210_S_SBr_CaM_Ca_CTL_30SEC_01	1	4.36638	805051	937.053
Calmodulin	2	9	ADQLTEEQ	7	933.416	Holo_CaM	0.5	20201215_S_SBr_CaM_Ca_CTL_30SEC_02	1	4.44675	1272903	937.019
Calmodulin	2	9	ADQLTEEQ	7	933.416	Holo_CaM	0.5	20210113_S_SBr_CaM_Ca_CTL_30SEC_03	1	4.47787	542311	937.05
Calmodulin	2	9	ADQLTEEQ	7	933.416	Holo_CaM	1	20201211_S_SBr_CaM_Ca_CTL_1MIN_01	1	4.45102	899348	937.18
Calmodulin	2	9	ADQLTEEQ	7	933.416	Holo_CaM	1	20201216_S_SBr_CaM_Ca_CTL_1MIN_02	1	4.44637	808808	937.218
Calmodulin	2	9	ADQLTEEQ	7	933.416	Holo_CaM	1	20210113_S_SBr_CaM_Ca_CTL_1MIN_03	1	4.46431	617952	937.226
Calmodulin	2	9	ADQLTEEQ	7	933.416	Holo_CaM	10	20201211_S_SBr_CaM_Ca_CTL_10MIN_01	1	4.44948	978036	937.241
Calmodulin	2	9	ADQLTEEQ	7	933.416	Holo_CaM	10	20201216_S_SBr_CaM_Ca_CTL_10MIN_02	1	4.38723	474682	937.181
Calmodulin	2	9	ADQLTEEQ	7	933.416	Holo_CaM	10	20210113_S_SBr_CaM_Ca_CTL_10MIN_03	1	4.47356	687985	937.309
Calmodulin	2	9	ADQLTEEQ	7	933.416	Holo_CaM	30	20201211_S_SBr_CaM_Ca_CTL_30MIN_01	1	4.4467	809150	937.252
Calmodulin	2	9	ADQLTEEQ	7	933.416	Holo_CaM	30	20201216_S_SBr_CaM_Ca_CTL_30MIN_02	1	4.07343	165538	937.166
Calmodulin	2	9	ADQLTEEQ	7	933.416	Holo_CaM	30	20210114_S_SBr_CaM_Ca_CTL_30MIN_03	1	4.47032	625053	937.341
Calmodulin	2	9	ADQLTEEQ	7	933.416	Holo_CaM	120	20201214_S_SBr_CaM_Ca_CTL_120MIN_01	1	4.4414	974168	937.195
Calmodulin	2	9	ADQLTEEQ	7	933.416	Holo_CaM	120	20201218_S_SBr_CaM_Ca_CTL_120MIN_02	1	4.44587	390441	937.136
Calmodulin	2	9	ADQLTEEQ	7	933.416	Holo_CaM	120	20210114_S_SBr_CaM_Ca_CTL_120MIN_03	1	4.47558	484956	937.317
Calmodulin	2	9	ADQLTEEQ	7	933.416	Holo_CaM_CDZ	0	20201210_S_SBr_CaM_Ca_CDZ_UND_01	1	4.45848	768938	933.88
Calmodulin	2	9	ADQLTEEQ	7	933.416	Holo_CaM_CDZ	0	20201215_S_SBr_CaM_Ca_CDZ_UND_02	1	4.4517	729692	933.915
Calmodulin	2	9	ADQLTEEQ	7	933.416	Holo_CaM_CDZ	0.167	20201209_S_SBr_CaM_Ca_CDZ_10SEC_01	1	4.446	782253	936.292
Calmodulin	2	9	ADQLTEEQ	7	933.416	Holo_CaM_CDZ	0.167	20201215_S_SBr_CaM_Ca_CDZ_10SEC_02	1	4.43541	867864	936.329
Calmodulin	2	9	ADQLTEEQ	7	933.416	Holo_CaM_CDZ	0.167	20210112_S_SBr_CaM_Ca_CDZ_10SEC_03	1	4.4726	538574	936.292
Calmodulin	2	9	ADQLTEEQ	7	933.416	Holo_CaM_CDZ	0.333	20201209_S_SBr_CaM_Ca_CDZ_20SEC_01	1	4.45345	911325	936.532
Calmodulin	2	9	ADQLTEEQ	7	933.416	Holo_CaM_CDZ	0.333	20201215_S_SBr_CaM_Ca_CDZ_20SEC_02	1	4.44096	1025100	936.536
Calmodulin	2	9	ADQLTEEQ	7	933.416	Holo_CaM_CDZ	0.333	20210112_S_SBr_CaM_Ca_CDZ_20SEC_03	1	4.47231	660696	936.613
Calmodulin	2	9	ADQLTEEQ	7	933.416	Holo_CaM_CDZ	0.5	20201210_S_SBr_CaM_Ca_CDZ_30SEC_01	1	4.44187	1046891	936.76
Calmodulin	2	9	ADQLTEEQ	7	933.416	Holo_CaM_CDZ	0.5	20201215_S_SBr_CaM_Ca_CDZ_30SEC_02	1	4.2593	747772	936.895
Calmodulin	2	9	ADQLTEEQ	7	933.416	Holo_CaM_CDZ	0.5	20210113_S_SBr_CaM_Ca_CDZ_30SEC_03	1	4.47365	551960	936.725
Calmodulin	2	9	ADQLTEEQ	7	933.416	Holo_CaM_CDZ	1	20201211_S_SBr_CaM_Ca_CDZ_1MIN_01	1	4.4372	870011	936.898
Calmodulin	2	9	ADQLTEEQ	7	933.416	Holo_CaM_CDZ	1	20201216_S_SBr_CaM_Ca_CDZ_1MIN_02	1	4.45315	706025	936.945
Calmodulin	2	9	ADQLTEEQ	7	933.416	Holo_CaM_CDZ	1	20210113_S_SBr_CaM_Ca_CDZ_1MIN_03	1	4.46367	613733	936.991
Calmodulin	2	9	ADQLTEEQ	7	933.416	Holo_CaM_CDZ	10	20201211_S_SBr_CaM_Ca_CDZ_10MIN_01	1	4.44874	785668	937.24
Calmodulin	2	9	ADQLTEEQ	7	933.416	Holo_CaM_CDZ	10	20201216_S_SBr_CaM_Ca_CDZ_10MIN_02	1	4.43954	392949	937.098
Calmodulin	2	9	ADQLTEEQ	7	933.416	Holo_CaM_CDZ	30	20201211_S_SBr_CaM_Ca_CDZ_30MIN_01	1	4.43796	662971	937.193
Calmodulin	2	9	ADQLTEEQ	7	933.416	Holo_CaM_CDZ	30	20201216_S_SBr_CaM_Ca_CDZ_30MIN_02	1	4.44581	381422	937.091
Calmodulin	2	9	ADQLTEEQ	7	933.416	Holo_CaM_CDZ	30	20210114_S_SBr_CaM_Ca_CDZ_30MIN_03	1	4.46841	458531	937.305
Calmodulin	2	9	ADQLTEEQ	7	933.416	Holo_CaM_CDZ	120	20201214_S_SBr_CaM_Ca_CDZ_120MIN_01	1	4.43366	628362	937.119
Calmodulin	2	9	ADQLTEEQ	7	933.416	Holo_CaM_CDZ	120	20201218_S_SBr_CaM_Ca_CDZ_120MIN_02	1	4.45613	365063	937.127
Calmodulin	2	9	ADQLTEEQ	7	933.416	Holo_CaM_CDZ	120	20210114_S_SBr_CaM_Ca_CDZ_120MIN_03	1	4.47324	494350	937.244
Calmodulin	13	19	FKEAFSL	6	841.445	Holo_CaM	0	20201209_S_SBr_CaM_Ca_CTL_UND_01	2	6.82796	3611360	421.461
Calmodulin	13	19	FKEAFSL	6	841.445	Holo_CaM	0	20201215_S_SBr_CaM_Ca_CTL_UND_02	2	6.8315	3536782	421.485
Calmodulin	13	19	FKEAFSL	6	841.445	Holo_CaM	0	20210112_S_SBr_CaM_Ca_CTL_UND_03	2	6.86008	2703707	421.463
Calmodulin	13	19	FKEAFSL	6	841.445	Holo_CaM	0.167	20201209_S_SBr_CaM_Ca_CTL_10SEC_01	2	6.81856	3451508	421.591
Calmodulin	13	19	FKEAFSL	6	841.445	Holo_CaM	0.167	20201215_S_SBr_CaM_Ca_CTL_10SEC_02	2	6.8265	4846609	421.614
Calmodulin	13	19	FKEAFSL	6	841.445	Holo_CaM	0.167	20210112_S_SBr_CaM_Ca_CTL_10SEC_03	2	6.86428	2608527	421.609
Calmodulin	13	19	FKEAFSL	6	841.445	Holo_CaM	0.333	20201209_S_SBr_CaM_Ca_CTL_20SEC_01	2	6.82769	3792023	421.691
Calmodulin	13	19	FKEAFSL	6	841.445	Holo_CaM	0.333	20210112_S_SBr_CaM_Ca_CTL_20SEC_03	2	6.86955	3450777	421.7
Calmodulin	13	19	FKEAFSL	6	841.445	Holo_CaM	0.333	20210112_S_SBr_CaM_Ca_CTL_20SEC_02	2	6.85939	3320028	421.688
Calmodulin	13	19	FKEAFSL	6	841.445	Holo_CaM	0.5	20201210_S_SBr_CaM_Ca_CTL_30SEC_01	2	6.81991	3991588	421.771
Calmodulin	13	19	FKEAFSL	6	841.445	Holo_CaM	0.5	20201215_S_SBr_CaM_Ca_CTL_30SEC_02	2	6.82683	4988381	421.771
Calmodulin	13	19	FKEAFSL	6	841.445	Holo_CaM	0.5	20210113_S_SBr_CaM_Ca_CTL_30SEC_03	2	6.85925	2503868	421.768
Calmodulin	13	19	FKEAFSL	6	841.445	Holo_CaM	1	20201211_S_SBr_CaM_Ca_CTL_1MIN_01	2	6.8198	4028569	421.898
Calmodulin	13	19	FKEAFSL	6	841.445	Holo_CaM	1	20201216_S_SBr_CaM_Ca_CTL_1MIN_02	2	6.82782	3800817	421.919
Calmodulin	13	19	FKEAFSL	6	841.445	Holo_CaM	1	20210113_S_SBr_CaM_Ca_CTL_1MIN_03	2	6.85924	2858709	421.922
Calmodulin	13	19	FKEAFSL	6	841.445	Holo_CaM	10	20201211_S_SBr_CaM_Ca_CTL_10MIN_01	2	6.82457	3471939	422.423
Calmodulin	13	19	FKEAFSL	6	841.445	Holo_CaM	10	20201216_S_SBr_CaM_Ca_CTL_10MIN_02	2	6.82253	2494236	422.419
Calmodulin	13	19	FKEAFSL	6	841.445	Holo_CaM	10	20210113_S_SBr_CaM_Ca_CTL_10MIN_03	2	6.85913	3158786	422.453
Calmodulin	13	19	FKEAFSL	6	841.445	Holo_CaM	30	20201211_S_SBr_CaM_Ca_CTL_30MIN_01	2	6.81463	3611770	422.648
Calmodulin	13	19	FKEAFSL	6	841.445	Holo_CaM	30	20201216_S_SBr_CaM_Ca_CTL_30MIN_02	2	6.82388	2334290	422.617
Calmodulin	13	19	FKEAFSL	6	841.445	Holo_CaM	30	20210114_S_SBr_CaM_Ca_CTL_30MIN_03	2	6.85972	2775037	422.632
Calmodulin	13	19	FKEAFSL	6	841.445	Holo_CaM	120	20201214_S_SBr_CaM_Ca_CTL_120MIN_01	2	6.819	4656177	422.809
Calmodulin	13	19	FKEAFSL	6	841.445	Holo_CaM	120	20201218_S_SBr_CaM_Ca_CTL_120MIN_02	2	6.83331	1908601	422.797
Calmodulin	13	19	FKEAFSL	6	841.445	Holo_CaM	120	20210114_S_SBr_CaM_Ca_CTL_120MIN_03	2	6.85367	2261135	422.888
Calmodulin	13	19	FKEAFSL	6	841.445	Holo_CaM_CDZ	0	20201210_S_SBr_CaM_Ca_CDZ_UND_01	2	6.82669	3286541	421.458
Calmodulin	13	19	FKEAFSL	6	841.445	Holo_CaM_CDZ	0	20201215_S_SBr_CaM_Ca_CDZ_UND_02	2	6.8218	3546545	421.47
Calmodulin	13	19	FKEAFSL	6	841.445	Holo_CaM_CDZ	0	20210112_S_SBr_CaM_Ca_CDZ_UND_03	2	6.85659	2062228	421.473
Calmodulin	13	19	FKEAFSL	6	841.445	Holo_CaM_CDZ	0.167	20201209_S_SBr_CaM_Ca_CDZ_10SEC_01	2	6.82388	3721578	421.525
Calmodulin	13	19	FKEAFSL	6	841.445	Holo_CaM_CDZ	0.167	20201215_S_SBr_CaM_Ca_CDZ_10SEC_02	2	6.82323	4429140	421.529
Calmodulin	13	19	FKEAFSL	6	841.445	Holo_CaM_CDZ	0.167	20210112_S_SBr_CaM_Ca_CDZ_10SEC_03	2	6.86289	2830934	421.53
Calmodulin	13	19	FKEAFSL	6	841.445	Holo_CaM_CDZ	0.333	20201209_S_SBr_CaM_Ca_CDZ_20SEC_01	2	6.82404	3846673	421.56
Calmodulin	13	19	FKEAFSL	6	841.445	Holo_CaM_CDZ	0.333	20201215_S_SBr_CaM_Ca_CDZ_20SEC_02	2	6.82722	4538072	421.576
Calmodulin	13	19	FKEAFSL	6	841.445	Holo_CaM_CDZ	0.333	20210112_S_SBr_CaM_Ca_CDZ_20SEC_03	2	6.85782	3144066	421.571
Calmodulin	13	19	FKEAFSL	6	841.445	Holo_CaM_CDZ	0.5	20201210_S_SBr_CaM_Ca_CDZ_30SEC_01	2	6.8225	4647539	421.59
Calmodulin	13	19	FKEAFSL	6	841.445	Holo_CaM_CDZ	0.5	20201215_S_SBr_CaM_Ca_CDZ_30SEC_02	2	6.82443	4609886	421.594
Calmodulin	13	19	FKEAFSL	6	841.445	Holo_CaM_CDZ	0.5	20210113_S_SBr_CaM_Ca_CDZ_30SEC_03	2	6.86367	2591494	421.591
Calmodulin	13	19	FKEAFSL	6	841.445	Holo_CaM_CDZ	1	20201211_S_SBr_CaM_Ca_CDZ_1MIN_01	2	6.81391	3889717	421.67
Calmodulin	13	19	FKEAFSL	6	841.445	Holo_CaM_CDZ	1	20201216_S_SBr_CaM_Ca_CDZ_1MIN_02	2	6.83266	3359254	421.673
Calmodulin	13	19	FKEAFSL	6	841.445	Holo_CaM_CDZ	1	20210113_S_SBr_CaM_Ca_CDZ_1MIN_03	2	6.85798	2956625	421.657
Calmodulin	13	19	FKEAFSL	6	841.445	Holo_CaM_CDZ	10	20201211_S_SBr_CaM_Ca_CDZ_10MIN_01	2	6.82019	3616631	422.079
Calmodulin	13	19	FKEAFSL	6	841.445	Holo_CaM_CDZ	10	20201216_S_SBr_CaM_Ca_CDZ_10MIN_02	2	6.82254	1975694	422.086
Calmodulin	13	19	FKEAFSL	6	841.445	Holo_CaM_CDZ	10	20210113_S_SBr_CaM_Ca_CDZ_10MIN_03	2	6.85578	2585822	422.103
Calmodulin	13	19	FKEAFSL	6	841.445	Holo_CaM_CDZ	30	20201211_S_SBr_CaM_Ca_CDZ_30MIN_01	2	6.81537	3116569	422.318
Calmodulin	13	19	FKEAFSL	6	841.445	Holo_CaM_CDZ	30	20201216_S_SBr_CaM_Ca_CDZ_30MIN_02	2	6.82717	1844155	422.293
Calmodulin	13	19	FKEAFSL	6	841.445	Holo_CaM_CDZ	30	20210114_S_SBr_CaM_Ca_CDZ_30MIN_03	2	6.85761	2007638	422.313
Calmodulin	13	19	FKEAFSL	6	841.445	Holo_CaM_CDZ	120	20201214_S_SBr_CaM_Ca_CDZ_120MIN_01	2	6.81859	3171934	422.457
Calmodulin	13	19	FKEAFSL	6	841.445	Holo_CaM_CDZ	120	20201218_S_SBr_CaM_Ca_CDZ_120MIN_02	2	6.83182	1680817	422.416
Calmodulin	13	19	FKEAFSL	6	841.445	Holo_CaM_CDZ	120	20210114_S_SBr_CaM_Ca_CDZ_120MIN_03	2	6.85436	2186772	422.473
Calmodulin	13	20	FKEAFSLF	7	988.514	Holo_CaM	0	20201209_S_SBr_CaM_Ca_CTL_UND_01	2	8.4395	1355042	495.056
Calmodulin	13	20	FKEAFSLF	7	988.514	Holo_CaM	0	20201215_S_SBr_CaM_Ca_CTL_UND_02	2	8.44336	1337365	495.074
Calmodulin	13	20	FKEAFSLF	7	988.514	Holo_CaM	0	20210112_S_SBr_CaM_Ca_CTL_UND_03	2	8.47991	983461	495.062
Calmodulin	13	20	FKEAFSLF	7	988.514	Holo_CaM	0.167	20201209_S_SBr_CaM_Ca_CTL_10SEC_01	2	8.43014	1256899	495.17
Calmodulin	13	20	FKEAFSLF	7	988.514	Holo_CaM	0.167	20201215_S_SBr_CaM_Ca_CTL_10SEC_02	2	8.43609	1876505	495.18
Calmodulin	13	20	FKEAFSLF	7	988.514	Holo_CaM	0.167	20210112_S_SBr_CaM_Ca_CTL_10SEC_03	2	8.48316	953789	495.181
Calmodulin	13	20	FKEAFSLF	7	988.514	Holo_CaM	0.333	20201209_S_SBr_CaM_Ca_CTL_20SEC_01	2	8.43725	1522977	495.244
Calmodulin	13	20	FKEAFSLF	7	988.514	Holo_CaM	0.333	20210112_S_SBr_CaM_Ca_CTL_20SEC_03	2	8.48772	1269271	495.25
Calmodulin	13	20	FKEAFSLF	7	988.514	Holo_CaM	0.333	20210112_S_SBr_CaM_Ca_CTL_20SEC_02	2	8.47557	1256951	495.251
Calmodulin	13	20	FKEAFSLF	7	988.514	Holo_CaM	0.5	20201210_S_SBr_CaM_Ca_CTL_30SEC_01	2	8.43025	1475206	495.256
Calmodulin	13	20	FKEAFSLF	7	988.514	Holo_CaM	0.5	20201215_S_SBr_CaM_Ca_CTL_30SEC_02	2	8.43805	1901224	495.279
Calmodulin	13	20	FKEAFSLF	7	988.514	Holo_CaM	0.5	20210113_S_SBr_CaM_Ca_CTL_30SEC_03	2	8.47778	914377	495.297
Calmodulin	13	20	FKEAFSLF	7	988.514	Holo_CaM	1	20201211_S_SBr_CaM_Ca_CTL_1MIN_01	2	8.43068	1563201	495.413
Calmodulin	13	20	FKEAFSLF	7	988.514	Holo_CaM	1	20201216_S_SBr_CaM_Ca_CTL_1MIN_02	2	8.43598	1430819	495.421
Calmodulin	13	20	FKEAFSLF	7	988.514	Holo_CaM	1	20210113_S_SBr_CaM_Ca_CTL_1MIN_03	2	8.4797	1085447	495.431
Calmodulin	13	20	FKEAFSLF	7	988.514	Holo_CaM	10	20201211_S_SBr_CaM_Ca_CTL_10MIN_01	2	8.43831	1285506	495.891
Calmodulin	13	20	FKEAFSLF	7	988.514	Holo_CaM	10	20201216_S_SBr_CaM_Ca_CTL_10MIN_02	2	8.43407	863772	495.863
Calmodulin	13	20	FKEAFSLF	7	988.514	Holo_CaM	10	20210113_S_SBr_CaM_Ca_CTL_10MIN_03	2	8.47842	1176640	495.909
Calmodulin	13	20	FKEAFSLF	7	988.514	Holo_CaM	30	20201211_S_SBr_CaM_Ca_CTL_30MIN_01	2	8.42595	1328480	496.127
Calmodulin	13	20	FKEAFSLF	7	988.514	Holo_CaM	30	20201216_S_SBr_CaM_Ca_CTL_30MIN_02	2	8.43508	899631	496.099
Calmodulin	13	20	FKEAFSLF	7	988.514	Holo_CaM	30	20210114_S_SBr_CaM_Ca_CTL_30MIN_03	2	8.47822	1099635	496.11
Calmodulin	13	20	FKEAFSLF	7	988.514	Holo_CaM	120	20201214_S_SBr_CaM_Ca_CTL_120MIN_01	2	8.42824	1750901	496.383
Calmodulin	13	20	FKEAFSLF	7	988.514	Holo_CaM	120	20201218_S_SBr_CaM_Ca_CTL_120MIN_02	2	8.44657	731321	496.333
Calmodulin	13	20	FKEAFSLF	7	988.514	Holo_CaM	120	20210114_S_SBr_CaM_Ca_CTL_120MIN_03	2	8.47264	779214	496.418
Calmodulin	13	20	FKEAFSLF	7	988.514	Holo_CaM_CDZ	0	20201210_S_SBr_CaM_Ca_CDZ_UND_01	2	8.43839	1199781	495.056
Calmodulin	13	20	FKEAFSLF	7	988.514	Holo_CaM_CDZ	0	20201215_S_SBr_CaM_Ca_CDZ_UND_02	2	8.43128	1294678	495.065
Calmodulin	13	20	FKEAFSLF	7	988.514	Holo_CaM_CDZ	0	20210112_S_SBr_CaM_Ca_CDZ_UND_03	2	8.47434	736481	495.075
Calmodulin	13	20	FKEAFSLF	7	988.514	Holo_CaM_CDZ	0.167	20201209_S_SBr_CaM_Ca_CDZ_10SEC_01	2	8.43326	1321605	495.143
Calmodulin	13	20	FKEAFSLF	7	988.514	Holo_CaM_CDZ	0.167	20201215_S_SBr_CaM_Ca_CDZ_10SEC_02	2	8.43193	1525265	495.121
Calmodulin	13	20	FKEAFSLF	7	988.514	Holo_CaM_CDZ	0.167	20210112_S_SBr_CaM_Ca_CDZ_10SEC_03	2	8.47899	983075	495.11
Calmodulin	13	20	FKEAFSLF	7	988.514	Holo_CaM_CDZ	0.333	20201209_S_SBr_CaM_Ca_CDZ_20SEC_01	2	8.43447	1457496	495.151
Calmodulin	13	20	FKEAFSLF	7	988.514	Holo_CaM_CDZ	0.333	20201215_S_SBr_CaM_Ca_CDZ_20SEC_02	2	8.43712	1697819	495.155
Calmodulin	13	20	FKEAFSLF	7	988.514	Holo_CaM_CDZ	0.333	20210112_S_SBr_CaM_Ca_CDZ_20SEC_03	2	8.47515	1140255	495.159
Calmodulin	13	20	FKEAFSLF	7	988.514	Holo_CaM_CDZ	0.5	20201210_S_SBr_CaM_Ca_CDZ_30SEC_01	2	8.43464	1679209	495.18
Calmodulin	13	20	FKEAFSLF	7	988.514	Holo_CaM_CDZ	0.5	20201215_S_SBr_CaM_Ca_CDZ_30SEC_02	2	8.43419	1700608	495.161
Calmodulin	13	20	FKEAFSLF	7	988.514	Holo_CaM_CDZ	0.5	20210113_S_SBr_CaM_Ca_CDZ_30SEC_03	2	8.48315	908120	495.158
Calmodulin	13	20	FKEAFSLF	7	988.514	Holo_CaM_CDZ	1	20201211_S_SBr_CaM_Ca_CDZ_1MIN_01	2	8.42396	1527392	495.214
Calmodulin	13	20	FKEAFSLF	7	988.514	Holo_CaM_CDZ	1	20201216_S_SBr_CaM_Ca_CDZ_1MIN_02	2	8.44312	1282939	495.216
Calmodulin	13	20	FKEAFSLF	7	988.514	Holo_CaM_CDZ	1	20210113_S_SBr_CaM_Ca_CDZ_1MIN_03	2	8.47588	1036191	495.226
Calmodulin	13	20	FKEAFSLF	7	988.514	Holo_CaM_CDZ	10	20201211_S_SBr_CaM_Ca_CDZ_10MIN_01	2	8.43088	1333564	495.558
Calmodulin	13	20	FKEAFSLF	7	988.514	Holo_CaM_CDZ	10	20201216_S_SBr_CaM_Ca_CDZ_10MIN_02	2	8.4327	684335	495.553
Calmodulin	13	20	FKEAFSLF	7	988.514	Holo_CaM_CDZ	10	20210113_S_SBr_CaM_Ca_CDZ_10MIN_03	2	8.47443	1000446	495.558
Calmodulin	13	20	FKEAFSLF	7	988.514	Holo_CaM_CDZ	30	20201211_S_SBr_CaM_Ca_CDZ_30MIN_01	2	8.42671	1082696	495.793
Calmodulin	13	20	FKEAFSLF	7	988.514	Holo_CaM_CDZ	30	20201216_S_SBr_CaM_Ca_CDZ_30MIN_02	2	8.43656	683569	495.752
Calmodulin	13	20	FKEAFSLF	7	988.514	Holo_CaM_CDZ	30	20210114_S_SBr_CaM_Ca_CDZ_30MIN_03	2	8.47628	773714	495.757
Calmodulin	13	20	FKEAFSLF	7	988.514	Holo_CaM_CDZ	120	20201214_S_SBr_CaM_Ca_CDZ_120MIN_01	2	8.42905	1090795	495.937
Calmodulin	13	20	FKEAFSLF	7	988.514	Holo_CaM_CDZ	120	20201218_S_SBr_CaM_Ca_CDZ_120MIN_02	2	8.44333	645494	495.894
Calmodulin	13	20	FKEAFSLF	7	988.514	Holo_CaM_CDZ	120	20210114_S_SBr_CaM_Ca_CDZ_120MIN_03	2	8.47349	787181	495.956
Calmodulin	14	20	KEAFSLF	6	841.445	Holo_CaM	0	20201209_S_SBr_CaM_Ca_CTL_UND_01	1	7.80745	657376	841.897
Calmodulin	14	20	KEAFSLF	6	841.445	Holo_CaM	0	20201215_S_SBr_CaM_Ca_CTL_UND_02	1	7.81038	796384	841.933
Calmodulin	14	20	KEAFSLF	6	841.445	Holo_CaM	0	20210112_S_SBr_CaM_Ca_CTL_UND_03	1	7.84277	553573	841.911
Calmodulin	14	20	KEAFSLF	6	841.445	Holo_CaM	0.167	20201209_S_SBr_CaM_Ca_CTL_10SEC_01	1	7.79773	671130	842.023
Calmodulin	14	20	KEAFSLF	6	841.445	Holo_CaM	0.167	20201215_S_SBr_CaM_Ca_CTL_10SEC_02	1	7.80489	981190	842.062
Calmodulin	14	20	KEAFSLF	6	841.445	Holo_CaM	0.167	20210112_S_SBr_CaM_Ca_CTL_10SEC_03	1	7.8453	525765	842.05
Calmodulin	14	20	KEAFSLF	6	841.445	Holo_CaM	0.333	20201209_S_SBr_CaM_Ca_CTL_20SEC_01	1	7.80492	798358	842.08
Calmodulin	14	20	KEAFSLF	6	841.445	Holo_CaM	0.333	20210112_S_SBr_CaM_Ca_CTL_20SEC_03	1	7.85119	673500	842.105
Calmodulin	14	20	KEAFSLF	6	841.445	Holo_CaM	0.333	20210112_S_SBr_CaM_Ca_CTL_20SEC_02	1	7.84065	662783	842.107
Calmodulin	14	20	KEAFSLF	6	841.445	Holo_CaM	0.5	20201210_S_SBr_CaM_Ca_CTL_30SEC_01	1	7.79874	757512	842.13
Calmodulin	14	20	KEAFSLF	6	841.445	Holo_CaM	0.5	20201215_S_SBr_CaM_Ca_CTL_30SEC_02	1	7.80598	1101019	842.178
Calmodulin	14	20	KEAFSLF	6	841.445	Holo_CaM	0.5	20210113_S_SBr_CaM_Ca_CTL_30SEC_03	1	7.84353	462809	842.159
Calmodulin	14	20	KEAFSLF	6	841.445	Holo_CaM	1	20201211_S_SBr_CaM_Ca_CTL_1MIN_01	1	7.79879	804401	842.306
Calmodulin	14	20	KEAFSLF	6	841.445	Holo_CaM	1	20201216_S_SBr_CaM_Ca_CTL_1MIN_02	1	7.80455	702277	842.314
Calmodulin	14	20	KEAFSLF	6	841.445	Holo_CaM	1	20210113_S_SBr_CaM_Ca_CTL_1MIN_03	1	7.84323	539377	842.341
Calmodulin	14	20	KEAFSLF	6	841.445	Holo_CaM	10	20201211_S_SBr_CaM_Ca_CTL_10MIN_01	1	7.80543	829932	843.135
Calmodulin	14	20	KEAFSLF	6	841.445	Holo_CaM	10	20201216_S_SBr_CaM_Ca_CTL_10MIN_02	1	7.80176	406178	843.161
Calmodulin	14	20	KEAFSLF	6	841.445	Holo_CaM	10	20210113_S_SBr_CaM_Ca_CTL_10MIN_03	1	7.84462	558832	843.187
Calmodulin	14	20	KEAFSLF	6	841.445	Holo_CaM	30	20201211_S_SBr_CaM_Ca_CTL_30MIN_01	1	7.79371	638842	843.546
Calmodulin	14	20	KEAFSLF	6	841.445	Holo_CaM	30	20201216_S_SBr_CaM_Ca_CTL_30MIN_02	1	7.80379	441344	843.527
Calmodulin	14	20	KEAFSLF	6	841.445	Holo_CaM	30	20210114_S_SBr_CaM_Ca_CTL_30MIN_03	1	7.84123	519005	843.549
Calmodulin	14	20	KEAFSLF	6	841.445	Holo_CaM	120	20201214_S_SBr_CaM_Ca_CTL_120MIN_01	1	7.79632	845548	844.067
Calmodulin	14	20	KEAFSLF	6	841.445	Holo_CaM	120	20201218_S_SBr_CaM_Ca_CTL_120MIN_02	1	7.8133	310725	844.003
Calmodulin	14	20	KEAFSLF	6	841.445	Holo_CaM	120	20210114_S_SBr_CaM_Ca_CTL_120MIN_03	1	7.8392	376637	844.121
Calmodulin	14	20	KEAFSLF	6	841.445	Holo_CaM_CDZ	0	20201210_S_SBr_CaM_Ca_CDZ_UND_01	1	7.80447	701313	841.909
Calmodulin	14	20	KEAFSLF	6	841.445	Holo_CaM_CDZ	0	20201215_S_SBr_CaM_Ca_CDZ_UND_02	1	7.79898	626158	841.9
Calmodulin	14	20	KEAFSLF	6	841.445	Holo_CaM_CDZ	0	20210112_S_SBr_CaM_Ca_CDZ_UND_03	1	7.83914	361413	841.939
Calmodulin	14	20	KEAFSLF	6	841.445	Holo_CaM_CDZ	0.167	20201209_S_SBr_CaM_Ca_CDZ_10SEC_01	1	7.80168	747167	841.99
Calmodulin	14	20	KEAFSLF	6	841.445	Holo_CaM_CDZ	0.167	20201215_S_SBr_CaM_Ca_CDZ_10SEC_02	1	7.80186	795534	842.006
Calmodulin	14	20	KEAFSLF	6	841.445	Holo_CaM_CDZ	0.167	20210112_S_SBr_CaM_Ca_CDZ_10SEC_03	1	7.84352	522762	841.999
Calmodulin	14	20	KEAFSLF	6	841.445	Holo_CaM_CDZ	0.333	20201209_S_SBr_CaM_Ca_CDZ_20SEC_01	1	7.80275	839940	841.994
Calmodulin	14	20	KEAFSLF	6	841.445	Holo_CaM_CDZ	0.333	20201215_S_SBr_CaM_Ca_CDZ_20SEC_02	1	7.80431	918117	842.002
Calmodulin	14	20	KEAFSLF	6	841.445	Holo_CaM_CDZ	0.333	20210112_S_SBr_CaM_Ca_CDZ_20SEC_03	1	7.83884	611998	842.022
Calmodulin	14	20	KEAFSLF	6	841.445	Holo_CaM_CDZ	0.5	20201210_S_SBr_CaM_Ca_CDZ_30SEC_01	1	7.80171	962091	842.015
Calmodulin	14	20	KEAFSLF	6	841.445	Holo_CaM_CDZ	0.5	20201215_S_SBr_CaM_Ca_CDZ_30SEC_02	1	7.8016	855711	842.006
Calmodulin	14	20	KEAFSLF	6	841.445	Holo_CaM_CDZ	0.5	20210113_S_SBr_CaM_Ca_CDZ_30SEC_03	1	7.84627	500302	841.997
Calmodulin	14	20	KEAFSLF	6	841.445	Holo_CaM_CDZ	1	20201211_S_SBr_CaM_Ca_CDZ_1MIN_01	1	7.79295	817485	842.037
Calmodulin	14	20	KEAFSLF	6	841.445	Holo_CaM_CDZ	1	20201216_S_SBr_CaM_Ca_CDZ_1MIN_02	1	7.8115	629828	842.036
Calmodulin	14	20	KEAFSLF	6	841.445	Holo_CaM_CDZ	1	20210113_S_SBr_CaM_Ca_CDZ_1MIN_03	1	7.84077	555010	842.037
Calmodulin	14	20	KEAFSLF	6	841.445	Holo_CaM_CDZ	10	20201211_S_SBr_CaM_Ca_CDZ_10MIN_01	1	7.79778	652347	842.563
Calmodulin	14	20	KEAFSLF	6	841.445	Holo_CaM_CDZ	10	20201216_S_SBr_CaM_Ca_CDZ_10MIN_02	1	7.80291	316163	842.56
Calmodulin	14	20	KEAFSLF	6	841.445	Holo_CaM_CDZ	10	20210113_S_SBr_CaM_Ca_CDZ_10MIN_03	1	7.83948	487532	842.568
Calmodulin	14	20	KEAFSLF	6	841.445	Holo_CaM_CDZ	30	20201211_S_SBr_CaM_Ca_CDZ_30MIN_01	1	7.79487	518991	842.934
Calmodulin	14	20	KEAFSLF	6	841.445	Holo_CaM_CDZ	30	20201216_S_SBr_CaM_Ca_CDZ_30MIN_02	1	7.8072	327689	842.986
Calmodulin	14	20	KEAFSLF	6	841.445	Holo_CaM_CDZ	30	20210114_S_SBr_CaM_Ca_CDZ_30MIN_03	1	7.8394	380930	842.909
Calmodulin	14	20	KEAFSLF	6	841.445	Holo_CaM_CDZ	120	20201214_S_SBr_CaM_Ca_CDZ_120MIN_01	1	7.79681	542094	843.251
Calmodulin	14	20	KEAFSLF	6	841.445	Holo_CaM_CDZ	120	20201218_S_SBr_CaM_Ca_CDZ_120MIN_02	1	7.81152	303126	843.196
Calmodulin	14	20	KEAFSLF	6	841.445	Holo_CaM_CDZ	120	20210114_S_SBr_CaM_Ca_CDZ_120MIN_03	1	7.83953	373573	843.303
Calmodulin	18	37	SLFDKDGDGTITTKELGTVM	19	2128.05	Holo_CaM	0	20201209_S_SBr_CaM_Ca_CTL_UND_01	3	7.50653	235161	710.429
Calmodulin	18	37	SLFDKDGDGTITTKELGTVM	19	2128.05	Holo_CaM	0	20201215_S_SBr_CaM_Ca_CTL_UND_02	3	7.51328	224599	710.461
Calmodulin	18	37	SLFDKDGDGTITTKELGTVM	19	2128.05	Holo_CaM	0	20210112_S_SBr_CaM_Ca_CTL_UND_03	3	7.54338	187349	710.431
Calmodulin	18	37	SLFDKDGDGTITTKELGTVM	19	2128.05	Holo_CaM	0.167	20201209_S_SBr_CaM_Ca_CTL_10SEC_01	3	7.49366	213880	711.308
Calmodulin	18	37	SLFDKDGDGTITTKELGTVM	19	2128.05	Holo_CaM	0.167	20201215_S_SBr_CaM_Ca_CTL_10SEC_02	3	7.49803	322876	711.373
Calmodulin	18	37	SLFDKDGDGTITTKELGTVM	19	2128.05	Holo_CaM	0.167	20210112_S_SBr_CaM_Ca_CTL_10SEC_03	3	7.53368	170035	711.313
Calmodulin	18	37	SLFDKDGDGTITTKELGTVM	19	2128.05	Holo_CaM	0.333	20201209_S_SBr_CaM_Ca_CTL_20SEC_01	3	7.49843	266438	711.561
Calmodulin	18	37	SLFDKDGDGTITTKELGTVM	19	2128.05	Holo_CaM	0.333	20210112_S_SBr_CaM_Ca_CTL_20SEC_03	3	7.5382	226320	711.516
Calmodulin	18	37	SLFDKDGDGTITTKELGTVM	19	2128.05	Holo_CaM	0.333	20210112_S_SBr_CaM_Ca_CTL_20SEC_02	3	7.52623	231838	711.498
Calmodulin	18	37	SLFDKDGDGTITTKELGTVM	19	2128.05	Holo_CaM	0.5	20201210_S_SBr_CaM_Ca_CTL_30SEC_01	3	7.49422	272317	711.602
Calmodulin	18	37	SLFDKDGDGTITTKELGTVM	19	2128.05	Holo_CaM	0.5	20201215_S_SBr_CaM_Ca_CTL_30SEC_02	3	7.49339	346667	711.621
Calmodulin	18	37	SLFDKDGDGTITTKELGTVM	19	2128.05	Holo_CaM	0.5	20210113_S_SBr_CaM_Ca_CTL_30SEC_03	3	7.52655	173436	711.598
Calmodulin	18	37	SLFDKDGDGTITTKELGTVM	19	2128.05	Holo_CaM	1	20201211_S_SBr_CaM_Ca_CTL_1MIN_01	3	7.49306	271829	711.723
Calmodulin	18	37	SLFDKDGDGTITTKELGTVM	19	2128.05	Holo_CaM	1	20201216_S_SBr_CaM_Ca_CTL_1MIN_02	3	7.4935	251548	711.757
Calmodulin	18	37	SLFDKDGDGTITTKELGTVM	19	2128.05	Holo_CaM	1	20210113_S_SBr_CaM_Ca_CTL_1MIN_03	3	7.52183	191792	711.779
Calmodulin	18	37	SLFDKDGDGTITTKELGTVM	19	2128.05	Holo_CaM	10	20201211_S_SBr_CaM_Ca_CTL_10MIN_01	3	7.49067	229768	712.536
Calmodulin	18	37	SLFDKDGDGTITTKELGTVM	19	2128.05	Holo_CaM	10	20201216_S_SBr_CaM_Ca_CTL_10MIN_02	3	7.48287	142794	712.549
Calmodulin	18	37	SLFDKDGDGTITTKELGTVM	19	2128.05	Holo_CaM	10	20210113_S_SBr_CaM_Ca_CTL_10MIN_03	3	7.51775	200671	712.487
Calmodulin	18	37	SLFDKDGDGTITTKELGTVM	19	2128.05	Holo_CaM	30	20201211_S_SBr_CaM_Ca_CTL_30MIN_01	3	7.47503	263103	712.764
Calmodulin	18	37	SLFDKDGDGTITTKELGTVM	19	2128.05	Holo_CaM	30	20201216_S_SBr_CaM_Ca_CTL_30MIN_02	3	7.48813	161018	712.764
Calmodulin	18	37	SLFDKDGDGTITTKELGTVM	19	2128.05	Holo_CaM	30	20210114_S_SBr_CaM_Ca_CTL_30MIN_03	3	7.51419	185570	712.774
Calmodulin	18	37	SLFDKDGDGTITTKELGTVM	19	2128.05	Holo_CaM	120	20201214_S_SBr_CaM_Ca_CTL_120MIN_01	3	7.47437	256330	713.293
Calmodulin	18	37	SLFDKDGDGTITTKELGTVM	19	2128.05	Holo_CaM	120	20201218_S_SBr_CaM_Ca_CTL_120MIN_02	3	7.49247	112313	713.2
Calmodulin	18	37	SLFDKDGDGTITTKELGTVM	19	2128.05	Holo_CaM	120	20210114_S_SBr_CaM_Ca_CTL_120MIN_03	3	7.50868	138669	713.194
Calmodulin	18	37	SLFDKDGDGTITTKELGTVM	19	2128.05	Holo_CaM_CDZ	0	20201210_S_SBr_CaM_Ca_CDZ_UND_01	3	7.50707	203639	710.462
Calmodulin	18	37	SLFDKDGDGTITTKELGTVM	19	2128.05	Holo_CaM_CDZ	0	20201215_S_SBr_CaM_Ca_CDZ_UND_02	3	7.50341	245297	710.459
Calmodulin	18	37	SLFDKDGDGTITTKELGTVM	19	2128.05	Holo_CaM_CDZ	0	20210112_S_SBr_CaM_Ca_CDZ_UND_03	3	7.53812	144332	710.431
Calmodulin	18	37	SLFDKDGDGTITTKELGTVM	19	2128.05	Holo_CaM_CDZ	0.167	20201209_S_SBr_CaM_Ca_CDZ_10SEC_01	3	7.49807	246490	710.935
Calmodulin	18	37	SLFDKDGDGTITTKELGTVM	19	2128.05	Holo_CaM_CDZ	0.167	20201215_S_SBr_CaM_Ca_CDZ_10SEC_02	3	7.49614	254592	710.948
Calmodulin	18	37	SLFDKDGDGTITTKELGTVM	19	2128.05	Holo_CaM_CDZ	0.167	20210112_S_SBr_CaM_Ca_CDZ_10SEC_03	3	7.5303	180004	710.933
Calmodulin	18	37	SLFDKDGDGTITTKELGTVM	19	2128.05	Holo_CaM_CDZ	0.333	20201209_S_SBr_CaM_Ca_CDZ_20SEC_01	3	7.50017	266512	710.922
Calmodulin	18	37	SLFDKDGDGTITTKELGTVM	19	2128.05	Holo_CaM_CDZ	0.333	20201215_S_SBr_CaM_Ca_CDZ_20SEC_02	3	7.50079	296023	710.983
Calmodulin	18	37	SLFDKDGDGTITTKELGTVM	19	2128.05	Holo_CaM_CDZ	0.333	20210112_S_SBr_CaM_Ca_CDZ_20SEC_03	3	7.52496	202274	710.967
Calmodulin	18	37	SLFDKDGDGTITTKELGTVM	19	2128.05	Holo_CaM_CDZ	0.5	20201210_S_SBr_CaM_Ca_CDZ_30SEC_01	3	7.49909	301207	710.957
Calmodulin	18	37	SLFDKDGDGTITTKELGTVM	19	2128.05	Holo_CaM_CDZ	0.5	20201215_S_SBr_CaM_Ca_CDZ_30SEC_02	3	7.49835	297023	710.974
Calmodulin	18	37	SLFDKDGDGTITTKELGTVM	19	2128.05	Holo_CaM_CDZ	0.5	20210113_S_SBr_CaM_Ca_CDZ_30SEC_03	3	7.53952	174368	710.956
Calmodulin	18	37	SLFDKDGDGTITTKELGTVM	19	2128.05	Holo_CaM_CDZ	1	20201211_S_SBr_CaM_Ca_CDZ_1MIN_01	3	7.49123	274998	710.978
Calmodulin	18	37	SLFDKDGDGTITTKELGTVM	19	2128.05	Holo_CaM_CDZ	1	20201216_S_SBr_CaM_Ca_CDZ_1MIN_02	3	7.50833	226197	710.994
Calmodulin	18	37	SLFDKDGDGTITTKELGTVM	19	2128.05	Holo_CaM_CDZ	1	20210113_S_SBr_CaM_Ca_CDZ_1MIN_03	3	7.52616	205434	711.048
Calmodulin	18	37	SLFDKDGDGTITTKELGTVM	19	2128.05	Holo_CaM_CDZ	10	20201211_S_SBr_CaM_Ca_CDZ_10MIN_01	3	7.4937	234746	711.454
Calmodulin	18	37	SLFDKDGDGTITTKELGTVM	19	2128.05	Holo_CaM_CDZ	10	20201216_S_SBr_CaM_Ca_CDZ_10MIN_02	3	7.49384	124969	711.331
Calmodulin	18	37	SLFDKDGDGTITTKELGTVM	19	2128.05	Holo_CaM_CDZ	10	20210113_S_SBr_CaM_Ca_CDZ_10MIN_03	3	7.52485	172149	711.452
Calmodulin	18	37	SLFDKDGDGTITTKELGTVM	19	2128.05	Holo_CaM_CDZ	30	20201211_S_SBr_CaM_Ca_CDZ_30MIN_01	3	7.48469	199398	711.699
Calmodulin	18	37	SLFDKDGDGTITTKELGTVM	19	2128.05	Holo_CaM_CDZ	30	20201216_S_SBr_CaM_Ca_CDZ_30MIN_02	3	7.5019	120947	711.661
Calmodulin	18	37	SLFDKDGDGTITTKELGTVM	19	2128.05	Holo_CaM_CDZ	30	20210114_S_SBr_CaM_Ca_CDZ_30MIN_03	3	7.52798	131576	711.693
Calmodulin	18	37	SLFDKDGDGTITTKELGTVM	19	2128.05	Holo_CaM_CDZ	120	20201214_S_SBr_CaM_Ca_CDZ_120MIN_01	3	7.48465	188443	712.084
Calmodulin	18	37	SLFDKDGDGTITTKELGTVM	19	2128.05	Holo_CaM_CDZ	120	20201218_S_SBr_CaM_Ca_CDZ_120MIN_02	3	7.49901	106672	711.988
Calmodulin	18	37	SLFDKDGDGTITTKELGTVM	19	2128.05	Holo_CaM_CDZ	120	20210114_S_SBr_CaM_Ca_CDZ_120MIN_03	3	7.51889	141085	712.126
Calmodulin	20	30	FDKDGDGTITT	10	1169.53	Holo_CaM	0	20201209_S_SBr_CaM_Ca_CTL_UND_01	2	4.42695	219233	585.59
Calmodulin	20	30	FDKDGDGTITT	10	1169.53	Holo_CaM	0	20201215_S_SBr_CaM_Ca_CTL_UND_02	2	4.42478	222001	585.584
Calmodulin	20	30	FDKDGDGTITT	10	1169.53	Holo_CaM	0.167	20201209_S_SBr_CaM_Ca_CTL_10SEC_01	2	4.41805	214925	586.15
Calmodulin	20	30	FDKDGDGTITT	10	1169.53	Holo_CaM	0.167	20201215_S_SBr_CaM_Ca_CTL_10SEC_02	2	4.41526	306299	586.214
Calmodulin	20	30	FDKDGDGTITT	10	1169.53	Holo_CaM	0.167	20210112_S_SBr_CaM_Ca_CTL_10SEC_03	2	4.44622	165838	586.19
Calmodulin	20	30	FDKDGDGTITT	10	1169.53	Holo_CaM	0.333	20201209_S_SBr_CaM_Ca_CTL_20SEC_01	2	4.42042	262379	586.315
Calmodulin	20	30	FDKDGDGTITT	10	1169.53	Holo_CaM	0.333	20210112_S_SBr_CaM_Ca_CTL_20SEC_03	2	4.45104	234777	586.316
Calmodulin	20	30	FDKDGDGTITT	10	1169.53	Holo_CaM	0.5	20201215_S_SBr_CaM_Ca_CTL_30SEC_02	2	4.4195	346939	586.346
Calmodulin	20	30	FDKDGDGTITT	10	1169.53	Holo_CaM	0.5	20210113_S_SBr_CaM_Ca_CTL_30SEC_03	2	4.44787	163384	586.374
Calmodulin	20	30	FDKDGDGTITT	10	1169.53	Holo_CaM	1	20201211_S_SBr_CaM_Ca_CTL_1MIN_01	2	4.42126	275232	586.403
Calmodulin	20	30	FDKDGDGTITT	10	1169.53	Holo_CaM	1	20201216_S_SBr_CaM_Ca_CTL_1MIN_02	2	4.41985	260583	586.451
Calmodulin	20	30	FDKDGDGTITT	10	1169.53	Holo_CaM	1	20210113_S_SBr_CaM_Ca_CTL_1MIN_03	2	4.43803	194286	586.447
Calmodulin	20	30	FDKDGDGTITT	10	1169.53	Holo_CaM	10	20201211_S_SBr_CaM_Ca_CTL_10MIN_01	2	4.42273	252930	586.844
Calmodulin	20	30	FDKDGDGTITT	10	1169.53	Holo_CaM	10	20201216_S_SBr_CaM_Ca_CTL_10MIN_02	2	4.31904	61058	586.815
Calmodulin	20	30	FDKDGDGTITT	10	1169.53	Holo_CaM	10	20210113_S_SBr_CaM_Ca_CTL_10MIN_03	2	4.44363	222637	586.929
Calmodulin	20	30	FDKDGDGTITT	10	1169.53	Holo_CaM	30	20201211_S_SBr_CaM_Ca_CTL_30MIN_01	2	4.41615	270681	586.991
Calmodulin	20	30	FDKDGDGTITT	10	1169.53	Holo_CaM	30	20210114_S_SBr_CaM_Ca_CTL_30MIN_03	2	4.43766	191530	587.105
Calmodulin	20	30	FDKDGDGTITT	10	1169.53	Holo_CaM	120	20201214_S_SBr_CaM_Ca_CTL_120MIN_01	2	4.41086	308711	587.274
Calmodulin	20	30	FDKDGDGTITT	10	1169.53	Holo_CaM	120	20201218_S_SBr_CaM_Ca_CTL_120MIN_02	2	4.41816	132691	587.339
Calmodulin	20	30	FDKDGDGTITT	10	1169.53	Holo_CaM	120	20210114_S_SBr_CaM_Ca_CTL_120MIN_03	2	4.44143	157608	587.358
Calmodulin	20	30	FDKDGDGTITT	10	1169.53	Holo_CaM_CDZ	0	20201210_S_SBr_CaM_Ca_CDZ_UND_01	2	4.41886	208829	585.592
Calmodulin	20	30	FDKDGDGTITT	10	1169.53	Holo_CaM_CDZ	0	20201215_S_SBr_CaM_Ca_CDZ_UND_02	2	4.41584	220948	585.6
Calmodulin	20	30	FDKDGDGTITT	10	1169.53	Holo_CaM_CDZ	0.167	20201209_S_SBr_CaM_Ca_CDZ_10SEC_01	2	4.41555	238009	585.997
Calmodulin	20	30	FDKDGDGTITT	10	1169.53	Holo_CaM_CDZ	0.167	20201215_S_SBr_CaM_Ca_CDZ_10SEC_02	2	4.40454	296304	586.03
Calmodulin	20	30	FDKDGDGTITT	10	1169.53	Holo_CaM_CDZ	0.167	20210112_S_SBr_CaM_Ca_CDZ_10SEC_03	2	4.44043	187985	586.034
Calmodulin	20	30	FDKDGDGTITT	10	1169.53	Holo_CaM_CDZ	0.333	20201209_S_SBr_CaM_Ca_CDZ_20SEC_01	2	4.42418	266233	586.019
Calmodulin	20	30	FDKDGDGTITT	10	1169.53	Holo_CaM_CDZ	0.333	20201215_S_SBr_CaM_Ca_CDZ_20SEC_02	2	4.41525	302786	586.035
Calmodulin	20	30	FDKDGDGTITT	10	1169.53	Holo_CaM_CDZ	0.333	20210112_S_SBr_CaM_Ca_CDZ_20SEC_03	2	4.43862	217513	586.045
Calmodulin	20	30	FDKDGDGTITT	10	1169.53	Holo_CaM_CDZ	0.5	20201210_S_SBr_CaM_Ca_CDZ_30SEC_01	2	4.41419	307678	586.02
Calmodulin	20	30	FDKDGDGTITT	10	1169.53	Holo_CaM_CDZ	0.5	20210113_S_SBr_CaM_Ca_CDZ_30SEC_03	2	4.44383	168441	586.05
Calmodulin	20	30	FDKDGDGTITT	10	1169.53	Holo_CaM_CDZ	1	20201211_S_SBr_CaM_Ca_CDZ_1MIN_01	2	4.40978	262418	586.046
Calmodulin	20	30	FDKDGDGTITT	10	1169.53	Holo_CaM_CDZ	1	20201216_S_SBr_CaM_Ca_CDZ_1MIN_02	2	4.42637	232132	586.076
Calmodulin	20	30	FDKDGDGTITT	10	1169.53	Holo_CaM_CDZ	1	20210113_S_SBr_CaM_Ca_CDZ_1MIN_03	2	4.43654	196000	586.099
Calmodulin	20	30	FDKDGDGTITT	10	1169.53	Holo_CaM_CDZ	10	20201211_S_SBr_CaM_Ca_CDZ_10MIN_01	2	4.41931	235270	586.301
Calmodulin	20	30	FDKDGDGTITT	10	1169.53	Holo_CaM_CDZ	10	20201216_S_SBr_CaM_Ca_CDZ_10MIN_02	2	4.41265	139345	586.281
Calmodulin	20	30	FDKDGDGTITT	10	1169.53	Holo_CaM_CDZ	30	20201211_S_SBr_CaM_Ca_CDZ_30MIN_01	2	4.41302	224796	586.456
Calmodulin	20	30	FDKDGDGTITT	10	1169.53	Holo_CaM_CDZ	30	20201216_S_SBr_CaM_Ca_CDZ_30MIN_02	2	4.41821	145755	586.381
Calmodulin	20	30	FDKDGDGTITT	10	1169.53	Holo_CaM_CDZ	30	20210114_S_SBr_CaM_Ca_CDZ_30MIN_03	2	4.43987	146447	586.44
Calmodulin	20	30	FDKDGDGTITT	10	1169.53	Holo_CaM_CDZ	120	20201214_S_SBr_CaM_Ca_CDZ_120MIN_01	2	4.40437	202009	586.604
Calmodulin	20	30	FDKDGDGTITT	10	1169.53	Holo_CaM_CDZ	120	20201218_S_SBr_CaM_Ca_CDZ_120MIN_02	2	4.42498	112837	586.514
Calmodulin	20	30	FDKDGDGTITT	10	1169.53	Holo_CaM_CDZ	120	20210114_S_SBr_CaM_Ca_CDZ_120MIN_03	2	4.43988	157000	586.631
Calmodulin	20	35	FDKDGDGTITTKELGT	15	1697.82	Holo_CaM	0	20201209_S_SBr_CaM_Ca_CTL_UND_01	2	4.98282	575675	849.864
Calmodulin	20	35	FDKDGDGTITTKELGT	15	1697.82	Holo_CaM	0	20201215_S_SBr_CaM_Ca_CTL_UND_02	2	4.98331	697631	849.86
Calmodulin	20	35	FDKDGDGTITTKELGT	15	1697.82	Holo_CaM	0	20210112_S_SBr_CaM_Ca_CTL_UND_03	2	4.99151	463360	849.855
Calmodulin	20	35	FDKDGDGTITTKELGT	15	1697.82	Holo_CaM	0.167	20201209_S_SBr_CaM_Ca_CTL_10SEC_01	2	4.96506	661946	851.19
Calmodulin	20	35	FDKDGDGTITTKELGT	15	1697.82	Holo_CaM	0.167	20201215_S_SBr_CaM_Ca_CTL_10SEC_02	2	4.97349	887410	851.289
Calmodulin	20	35	FDKDGDGTITTKELGT	15	1697.82	Holo_CaM	0.167	20210112_S_SBr_CaM_Ca_CTL_10SEC_03	2	4.98991	507177	851.292
Calmodulin	20	35	FDKDGDGTITTKELGT	15	1697.82	Holo_CaM	0.333	20201209_S_SBr_CaM_Ca_CTL_20SEC_01	2	4.97424	801096	851.455
Calmodulin	20	35	FDKDGDGTITTKELGT	15	1697.82	Holo_CaM	0.333	20210112_S_SBr_CaM_Ca_CTL_20SEC_03	2	4.99948	690666	851.544
Calmodulin	20	35	FDKDGDGTITTKELGT	15	1697.82	Holo_CaM	0.333	20210112_S_SBr_CaM_Ca_CTL_20SEC_02	2	4.98415	672157	851.51
Calmodulin	20	35	FDKDGDGTITTKELGT	15	1697.82	Holo_CaM	0.5	20201210_S_SBr_CaM_Ca_CTL_30SEC_01	2	4.96215	759729	851.585
Calmodulin	20	35	FDKDGDGTITTKELGT	15	1697.82	Holo_CaM	0.5	20201215_S_SBr_CaM_Ca_CTL_30SEC_02	2	4.96799	1019989	851.554
Calmodulin	20	35	FDKDGDGTITTKELGT	15	1697.82	Holo_CaM	0.5	20210113_S_SBr_CaM_Ca_CTL_30SEC_03	2	4.99004	495332	851.612
Calmodulin	20	35	FDKDGDGTITTKELGT	15	1697.82	Holo_CaM	1	20201211_S_SBr_CaM_Ca_CTL_1MIN_01	2	4.96336	797512	851.751
Calmodulin	20	35	FDKDGDGTITTKELGT	15	1697.82	Holo_CaM	1	20201216_S_SBr_CaM_Ca_CTL_1MIN_02	2	4.97098	739098	851.777
Calmodulin	20	35	FDKDGDGTITTKELGT	15	1697.82	Holo_CaM	1	20210113_S_SBr_CaM_Ca_CTL_1MIN_03	2	4.98957	582568	851.81
Calmodulin	20	35	FDKDGDGTITTKELGT	15	1697.82	Holo_CaM	10	20201211_S_SBr_CaM_Ca_CTL_10MIN_01	2	4.96722	779411	852.349
Calmodulin	20	35	FDKDGDGTITTKELGT	15	1697.82	Holo_CaM	10	20201216_S_SBr_CaM_Ca_CTL_10MIN_02	2	4.96228	471966	852.278
Calmodulin	20	35	FDKDGDGTITTKELGT	15	1697.82	Holo_CaM	10	20210113_S_SBr_CaM_Ca_CTL_10MIN_03	2	4.98746	655072	852.432
Calmodulin	20	35	FDKDGDGTITTKELGT	15	1697.82	Holo_CaM	30	20201211_S_SBr_CaM_Ca_CTL_30MIN_01	2	4.95834	708229	852.553
Calmodulin	20	35	FDKDGDGTITTKELGT	15	1697.82	Holo_CaM	30	20201216_S_SBr_CaM_Ca_CTL_30MIN_02	2	4.96056	484333	852.509
Calmodulin	20	35	FDKDGDGTITTKELGT	15	1697.82	Holo_CaM	30	20210114_S_SBr_CaM_Ca_CTL_30MIN_03	2	4.98808	572381	852.662
Calmodulin	20	35	FDKDGDGTITTKELGT	15	1697.82	Holo_CaM	120	20201214_S_SBr_CaM_Ca_CTL_120MIN_01	2	4.96065	830331	853.015
Calmodulin	20	35	FDKDGDGTITTKELGT	15	1697.82	Holo_CaM	120	20201218_S_SBr_CaM_Ca_CTL_120MIN_02	2	4.97197	380959	852.956
Calmodulin	20	35	FDKDGDGTITTKELGT	15	1697.82	Holo_CaM	120	20210114_S_SBr_CaM_Ca_CTL_120MIN_03	2	4.9804	433825	852.998
Calmodulin	20	35	FDKDGDGTITTKELGT	15	1697.82	Holo_CaM_CDZ	0	20201210_S_SBr_CaM_Ca_CDZ_UND_01	2	4.97895	615226	849.867
Calmodulin	20	35	FDKDGDGTITTKELGT	15	1697.82	Holo_CaM_CDZ	0	20201215_S_SBr_CaM_Ca_CDZ_UND_02	2	4.97312	595778	849.891
Calmodulin	20	35	FDKDGDGTITTKELGT	15	1697.82	Holo_CaM_CDZ	0	20210112_S_SBr_CaM_Ca_CDZ_UND_03	2	4.98901	363200	849.875
Calmodulin	20	35	FDKDGDGTITTKELGT	15	1697.82	Holo_CaM_CDZ	0.167	20201209_S_SBr_CaM_Ca_CDZ_10SEC_01	2	4.96298	778330	850.818
Calmodulin	20	35	FDKDGDGTITTKELGT	15	1697.82	Holo_CaM_CDZ	0.167	20201215_S_SBr_CaM_Ca_CDZ_10SEC_02	2	4.95646	888543	850.888
Calmodulin	20	35	FDKDGDGTITTKELGT	15	1697.82	Holo_CaM_CDZ	0.167	20210112_S_SBr_CaM_Ca_CDZ_10SEC_03	2	4.98804	565767	850.853
Calmodulin	20	35	FDKDGDGTITTKELGT	15	1697.82	Holo_CaM_CDZ	0.333	20201209_S_SBr_CaM_Ca_CDZ_20SEC_01	2	4.96372	873270	850.851
Calmodulin	20	35	FDKDGDGTITTKELGT	15	1697.82	Holo_CaM_CDZ	0.333	20201215_S_SBr_CaM_Ca_CDZ_20SEC_02	2	4.9633	978404	850.922
Calmodulin	20	35	FDKDGDGTITTKELGT	15	1697.82	Holo_CaM_CDZ	0.333	20210112_S_SBr_CaM_Ca_CDZ_20SEC_03	2	4.98285	653285	850.898
Calmodulin	20	35	FDKDGDGTITTKELGT	15	1697.82	Holo_CaM_CDZ	0.5	20201210_S_SBr_CaM_Ca_CDZ_30SEC_01	2	4.95719	999496	850.924
Calmodulin	20	35	FDKDGDGTITTKELGT	15	1697.82	Holo_CaM_CDZ	0.5	20201215_S_SBr_CaM_Ca_CDZ_30SEC_02	2	4.95639	962071	850.885
Calmodulin	20	35	FDKDGDGTITTKELGT	15	1697.82	Holo_CaM_CDZ	0.5	20210113_S_SBr_CaM_Ca_CDZ_30SEC_03	2	4.98468	553928	850.925
Calmodulin	20	35	FDKDGDGTITTKELGT	15	1697.82	Holo_CaM_CDZ	1	20201211_S_SBr_CaM_Ca_CDZ_1MIN_01	2	4.95658	799223	850.886
Calmodulin	20	35	FDKDGDGTITTKELGT	15	1697.82	Holo_CaM_CDZ	1	20201216_S_SBr_CaM_Ca_CDZ_1MIN_02	2	4.96917	739387	850.964
Calmodulin	20	35	FDKDGDGTITTKELGT	15	1697.82	Holo_CaM_CDZ	1	20210113_S_SBr_CaM_Ca_CDZ_1MIN_03	2	4.98453	612081	850.899
Calmodulin	20	35	FDKDGDGTITTKELGT	15	1697.82	Holo_CaM_CDZ	10	20201211_S_SBr_CaM_Ca_CDZ_10MIN_01	2	4.96608	706995	851.42
Calmodulin	20	35	FDKDGDGTITTKELGT	15	1697.82	Holo_CaM_CDZ	10	20201216_S_SBr_CaM_Ca_CDZ_10MIN_02	2	4.96492	378877	851.239
Calmodulin	20	35	FDKDGDGTITTKELGT	15	1697.82	Holo_CaM_CDZ	10	20210113_S_SBr_CaM_Ca_CDZ_10MIN_03	2	4.96905	550518	851.42
Calmodulin	20	35	FDKDGDGTITTKELGT	15	1697.82	Holo_CaM_CDZ	30	20201211_S_SBr_CaM_Ca_CDZ_30MIN_01	2	4.9602	595051	851.596
Calmodulin	20	35	FDKDGDGTITTKELGT	15	1697.82	Holo_CaM_CDZ	30	20201216_S_SBr_CaM_Ca_CDZ_30MIN_02	2	4.97326	376306	851.521
Calmodulin	20	35	FDKDGDGTITTKELGT	15	1697.82	Holo_CaM_CDZ	30	20210114_S_SBr_CaM_Ca_CDZ_30MIN_03	2	4.98846	416778	851.687
Calmodulin	20	35	FDKDGDGTITTKELGT	15	1697.82	Holo_CaM_CDZ	120	20201214_S_SBr_CaM_Ca_CDZ_120MIN_01	2	4.96335	553798	851.862
Calmodulin	20	35	FDKDGDGTITTKELGT	15	1697.82	Holo_CaM_CDZ	120	20201218_S_SBr_CaM_Ca_CDZ_120MIN_02	2	4.97484	357931	851.825
Calmodulin	20	35	FDKDGDGTITTKELGT	15	1697.82	Holo_CaM_CDZ	120	20210114_S_SBr_CaM_Ca_CDZ_120MIN_03	2	4.98585	441794	852.078
Calmodulin	20	37	FDKDGDGTITTKELGTVM	17	1927.93	Holo_CaM	0	20201209_S_SBr_CaM_Ca_CTL_UND_01	3	6.48701	15164940	643.693
Calmodulin	20	37	FDKDGDGTITTKELGTVM	17	1927.93	Holo_CaM	0	20201215_S_SBr_CaM_Ca_CTL_UND_02	3	6.48812	14102093	643.718
Calmodulin	20	37	FDKDGDGTITTKELGTVM	17	1927.93	Holo_CaM	0	20210112_S_SBr_CaM_Ca_CTL_UND_03	3	6.51001	11084526	643.686
Calmodulin	20	37	FDKDGDGTITTKELGTVM	17	1927.93	Holo_CaM	0.167	20201209_S_SBr_CaM_Ca_CTL_10SEC_01	3	6.46543	13744344	644.511
Calmodulin	20	37	FDKDGDGTITTKELGTVM	17	1927.93	Holo_CaM	0.167	20201215_S_SBr_CaM_Ca_CTL_10SEC_02	3	6.4713	18478868	644.559
Calmodulin	20	37	FDKDGDGTITTKELGTVM	17	1927.93	Holo_CaM	0.167	20210112_S_SBr_CaM_Ca_CTL_10SEC_03	3	6.50223	10050092	644.554
Calmodulin	20	37	FDKDGDGTITTKELGTVM	17	1927.93	Holo_CaM	0.333	20201209_S_SBr_CaM_Ca_CTL_20SEC_01	3	6.47252	16816313	644.705
Calmodulin	20	37	FDKDGDGTITTKELGTVM	17	1927.93	Holo_CaM	0.333	20210112_S_SBr_CaM_Ca_CTL_20SEC_03	3	6.50661	13396909	644.731
Calmodulin	20	37	FDKDGDGTITTKELGTVM	17	1927.93	Holo_CaM	0.333	20210112_S_SBr_CaM_Ca_CTL_20SEC_02	3	6.49781	13771715	644.708
Calmodulin	20	37	FDKDGDGTITTKELGTVM	17	1927.93	Holo_CaM	0.5	20201210_S_SBr_CaM_Ca_CTL_30SEC_01	3	6.46407	16006027	644.788
Calmodulin	20	37	FDKDGDGTITTKELGTVM	17	1927.93	Holo_CaM	0.5	20201215_S_SBr_CaM_Ca_CTL_30SEC_02	3	6.46677	20931223	644.799
Calmodulin	20	37	FDKDGDGTITTKELGTVM	17	1927.93	Holo_CaM	0.5	20210113_S_SBr_CaM_Ca_CTL_30SEC_03	3	6.49504	9757843	644.826
Calmodulin	20	37	FDKDGDGTITTKELGTVM	17	1927.93	Holo_CaM	1	20201211_S_SBr_CaM_Ca_CTL_1MIN_01	3	6.46084	17190193	644.936
Calmodulin	20	37	FDKDGDGTITTKELGTVM	17	1927.93	Holo_CaM	1	20201216_S_SBr_CaM_Ca_CTL_1MIN_02	3	6.46802	15671444	644.952
Calmodulin	20	37	FDKDGDGTITTKELGTVM	17	1927.93	Holo_CaM	1	20210113_S_SBr_CaM_Ca_CTL_1MIN_03	3	6.49475	11786361	644.972
Calmodulin	20	37	FDKDGDGTITTKELGTVM	17	1927.93	Holo_CaM	10	20201211_S_SBr_CaM_Ca_CTL_10MIN_01	3	6.45937	14210133	645.592
Calmodulin	20	37	FDKDGDGTITTKELGTVM	17	1927.93	Holo_CaM	10	20201216_S_SBr_CaM_Ca_CTL_10MIN_02	3	6.45737	9358387	645.573
Calmodulin	20	37	FDKDGDGTITTKELGTVM	17	1927.93	Holo_CaM	10	20210113_S_SBr_CaM_Ca_CTL_10MIN_03	3	6.48872	12962083	645.654
Calmodulin	20	37	FDKDGDGTITTKELGTVM	17	1927.93	Holo_CaM	30	20201211_S_SBr_CaM_Ca_CTL_30MIN_01	3	6.44719	15212818	645.838
Calmodulin	20	37	FDKDGDGTITTKELGTVM	17	1927.93	Holo_CaM	30	20201216_S_SBr_CaM_Ca_CTL_30MIN_02	3	6.45548	9750057	645.807
Calmodulin	20	37	FDKDGDGTITTKELGTVM	17	1927.93	Holo_CaM	30	20210114_S_SBr_CaM_Ca_CTL_30MIN_03	3	6.48753	11842629	645.868
Calmodulin	20	37	FDKDGDGTITTKELGTVM	17	1927.93	Holo_CaM	120	20201214_S_SBr_CaM_Ca_CTL_120MIN_01	3	6.44636	16494205	646.212
Calmodulin	20	37	FDKDGDGTITTKELGTVM	17	1927.93	Holo_CaM	120	20201218_S_SBr_CaM_Ca_CTL_120MIN_02	3	6.46228	7237911	646.194
Calmodulin	20	37	FDKDGDGTITTKELGTVM	17	1927.93	Holo_CaM	120	20210114_S_SBr_CaM_Ca_CTL_120MIN_03	3	6.47742	8803467	646.194
Calmodulin	20	37	FDKDGDGTITTKELGTVM	17	1927.93	Holo_CaM_CDZ	0	20201210_S_SBr_CaM_Ca_CDZ_UND_01	3	6.4841	13428281	643.703
Calmodulin	20	37	FDKDGDGTITTKELGTVM	17	1927.93	Holo_CaM_CDZ	0	20201215_S_SBr_CaM_Ca_CDZ_UND_02	3	6.47932	14383342	643.718
Calmodulin	20	37	FDKDGDGTITTKELGTVM	17	1927.93	Holo_CaM_CDZ	0	20210112_S_SBr_CaM_Ca_CDZ_UND_03	3	6.50743	8689102	643.693
Calmodulin	20	37	FDKDGDGTITTKELGTVM	17	1927.93	Holo_CaM_CDZ	0.167	20201209_S_SBr_CaM_Ca_CDZ_10SEC_01	3	6.47497	15377472	644.16
Calmodulin	20	37	FDKDGDGTITTKELGTVM	17	1927.93	Holo_CaM_CDZ	0.167	20201215_S_SBr_CaM_Ca_CDZ_10SEC_02	3	6.4716	16157117	644.176
Calmodulin	20	37	FDKDGDGTITTKELGTVM	17	1927.93	Holo_CaM_CDZ	0.167	20210112_S_SBr_CaM_Ca_CDZ_10SEC_03	3	6.50431	10534111	644.177
Calmodulin	20	37	FDKDGDGTITTKELGTVM	17	1927.93	Holo_CaM_CDZ	0.333	20201209_S_SBr_CaM_Ca_CDZ_20SEC_01	3	6.47422	16910957	644.17
Calmodulin	20	37	FDKDGDGTITTKELGTVM	17	1927.93	Holo_CaM_CDZ	0.333	20201215_S_SBr_CaM_Ca_CDZ_20SEC_02	3	6.47525	18148810	644.201
Calmodulin	20	37	FDKDGDGTITTKELGTVM	17	1927.93	Holo_CaM_CDZ	0.333	20210112_S_SBr_CaM_Ca_CDZ_20SEC_03	3	6.50059	12581954	644.212
Calmodulin	20	37	FDKDGDGTITTKELGTVM	17	1927.93	Holo_CaM_CDZ	0.5	20201210_S_SBr_CaM_Ca_CDZ_30SEC_01	3	6.47271	19623777	644.197
Calmodulin	20	37	FDKDGDGTITTKELGTVM	17	1927.93	Holo_CaM_CDZ	0.5	20201215_S_SBr_CaM_Ca_CDZ_30SEC_02	3	6.47322	18839091	644.19
Calmodulin	20	37	FDKDGDGTITTKELGTVM	17	1927.93	Holo_CaM_CDZ	0.5	20210113_S_SBr_CaM_Ca_CDZ_30SEC_03	3	6.505	9992867	644.214
Calmodulin	20	37	FDKDGDGTITTKELGTVM	17	1927.93	Holo_CaM_CDZ	1	20201211_S_SBr_CaM_Ca_CDZ_1MIN_01	3	6.46276	17157932	644.238
Calmodulin	20	37	FDKDGDGTITTKELGTVM	17	1927.93	Holo_CaM_CDZ	1	20201216_S_SBr_CaM_Ca_CDZ_1MIN_02	3	6.48197	14200751	644.24
Calmodulin	20	37	FDKDGDGTITTKELGTVM	17	1927.93	Holo_CaM_CDZ	1	20210113_S_SBr_CaM_Ca_CDZ_1MIN_03	3	6.4999	12034801	644.256
Calmodulin	20	37	FDKDGDGTITTKELGTVM	17	1927.93	Holo_CaM_CDZ	10	20201211_S_SBr_CaM_Ca_CDZ_10MIN_01	3	6.46526	14719867	644.664
Calmodulin	20	37	FDKDGDGTITTKELGTVM	17	1927.93	Holo_CaM_CDZ	10	20201216_S_SBr_CaM_Ca_CDZ_10MIN_02	3	6.46628	7533694	644.641
Calmodulin	20	37	FDKDGDGTITTKELGTVM	17	1927.93	Holo_CaM_CDZ	10	20210113_S_SBr_CaM_Ca_CDZ_10MIN_03	3	6.4947	10981788	644.688
Calmodulin	20	37	FDKDGDGTITTKELGTVM	17	1927.93	Holo_CaM_CDZ	30	20201211_S_SBr_CaM_Ca_CDZ_30MIN_01	3	6.45907	13263231	644.937
Calmodulin	20	37	FDKDGDGTITTKELGTVM	17	1927.93	Holo_CaM_CDZ	30	20201216_S_SBr_CaM_Ca_CDZ_30MIN_02	3	6.47086	7476194	644.905
Calmodulin	20	37	FDKDGDGTITTKELGTVM	17	1927.93	Holo_CaM_CDZ	30	20210114_S_SBr_CaM_Ca_CDZ_30MIN_03	3	6.49396	8278110	644.952
Calmodulin	20	37	FDKDGDGTITTKELGTVM	17	1927.93	Holo_CaM_CDZ	120	20201214_S_SBr_CaM_Ca_CDZ_120MIN_01	3	6.45709	11236819	645.247
Calmodulin	20	37	FDKDGDGTITTKELGTVM	17	1927.93	Holo_CaM_CDZ	120	20201218_S_SBr_CaM_Ca_CDZ_120MIN_02	3	6.47203	6749264	645.161
Calmodulin	20	37	FDKDGDGTITTKELGTVM	17	1927.93	Holo_CaM_CDZ	120	20210114_S_SBr_CaM_Ca_CDZ_120MIN_03	3	6.4891	8724833	645.265
Calmodulin	21	37	DKDGDGTITTKELGTVM	16	1780.86	Holo_CaM	0	20201209_S_SBr_CaM_Ca_CTL_UND_01	2	6.33581	4718551	891.437
Calmodulin	21	37	DKDGDGTITTKELGTVM	16	1780.86	Holo_CaM	0	20201215_S_SBr_CaM_Ca_CTL_UND_02	2	6.33802	5205186	891.472
Calmodulin	21	37	DKDGDGTITTKELGTVM	16	1780.86	Holo_CaM	0	20210112_S_SBr_CaM_Ca_CTL_UND_03	2	6.35956	3584471	891.447
Calmodulin	21	37	DKDGDGTITTKELGTVM	16	1780.86	Holo_CaM	0.167	20201209_S_SBr_CaM_Ca_CTL_10SEC_01	2	6.3132	5057064	892.57
Calmodulin	21	37	DKDGDGTITTKELGTVM	16	1780.86	Holo_CaM	0.167	20201215_S_SBr_CaM_Ca_CTL_10SEC_02	2	6.31997	7044909	892.66
Calmodulin	21	37	DKDGDGTITTKELGTVM	16	1780.86	Holo_CaM	0.167	20210112_S_SBr_CaM_Ca_CTL_10SEC_03	2	6.34933	3508837	892.666
Calmodulin	21	37	DKDGDGTITTKELGTVM	16	1780.86	Holo_CaM	0.333	20201209_S_SBr_CaM_Ca_CTL_20SEC_01	2	6.32093	6083546	892.865
Calmodulin	21	37	DKDGDGTITTKELGTVM	16	1780.86	Holo_CaM	0.333	20210112_S_SBr_CaM_Ca_CTL_20SEC_03	2	6.3543	4844056	892.893
Calmodulin	21	37	DKDGDGTITTKELGTVM	16	1780.86	Holo_CaM	0.333	20210112_S_SBr_CaM_Ca_CTL_20SEC_02	2	6.34439	4888610	892.873
Calmodulin	21	37	DKDGDGTITTKELGTVM	16	1780.86	Holo_CaM	0.5	20201210_S_SBr_CaM_Ca_CTL_30SEC_01	2	6.31114	5455813	893.008
Calmodulin	21	37	DKDGDGTITTKELGTVM	16	1780.86	Holo_CaM	0.5	20201215_S_SBr_CaM_Ca_CTL_30SEC_02	2	6.31761	8167075	892.984
Calmodulin	21	37	DKDGDGTITTKELGTVM	16	1780.86	Holo_CaM	0.5	20210113_S_SBr_CaM_Ca_CTL_30SEC_03	2	6.34227	3539173	893.002
Calmodulin	21	37	DKDGDGTITTKELGTVM	16	1780.86	Holo_CaM	1	20201211_S_SBr_CaM_Ca_CTL_1MIN_01	2	6.31057	5778750	893.208
Calmodulin	21	37	DKDGDGTITTKELGTVM	16	1780.86	Holo_CaM	1	20201216_S_SBr_CaM_Ca_CTL_1MIN_02	2	6.31622	5499892	893.206
Calmodulin	21	37	DKDGDGTITTKELGTVM	16	1780.86	Holo_CaM	1	20210113_S_SBr_CaM_Ca_CTL_1MIN_03	2	6.34242	4069793	893.258
Calmodulin	21	37	DKDGDGTITTKELGTVM	16	1780.86	Holo_CaM	10	20201211_S_SBr_CaM_Ca_CTL_10MIN_01	2	6.30812	5601690	894.258
Calmodulin	21	37	DKDGDGTITTKELGTVM	16	1780.86	Holo_CaM	10	20201216_S_SBr_CaM_Ca_CTL_10MIN_02	2	6.30484	3212924	894.25
Calmodulin	21	37	DKDGDGTITTKELGTVM	16	1780.86	Holo_CaM	10	20210113_S_SBr_CaM_Ca_CTL_10MIN_03	2	6.33513	4461963	894.264
Calmodulin	21	37	DKDGDGTITTKELGTVM	16	1780.86	Holo_CaM	30	20201211_S_SBr_CaM_Ca_CTL_30MIN_01	2	6.29664	4997848	894.608
Calmodulin	21	37	DKDGDGTITTKELGTVM	16	1780.86	Holo_CaM	30	20201216_S_SBr_CaM_Ca_CTL_30MIN_02	2	6.3037	3380375	894.583
Calmodulin	21	37	DKDGDGTITTKELGTVM	16	1780.86	Holo_CaM	30	20210114_S_SBr_CaM_Ca_CTL_30MIN_03	2	6.33343	3965344	894.591
Calmodulin	21	37	DKDGDGTITTKELGTVM	16	1780.86	Holo_CaM	120	20201214_S_SBr_CaM_Ca_CTL_120MIN_01	2	6.29618	5812512	895.132
Calmodulin	21	37	DKDGDGTITTKELGTVM	16	1780.86	Holo_CaM	120	20201218_S_SBr_CaM_Ca_CTL_120MIN_02	2	6.30771	2530791	895.022
Calmodulin	21	37	DKDGDGTITTKELGTVM	16	1780.86	Holo_CaM	120	20210114_S_SBr_CaM_Ca_CTL_120MIN_03	2	6.32329	2961831	894.983
Calmodulin	21	37	DKDGDGTITTKELGTVM	16	1780.86	Holo_CaM_CDZ	0	20201210_S_SBr_CaM_Ca_CDZ_UND_01	2	6.33464	4796433	891.439
Calmodulin	21	37	DKDGDGTITTKELGTVM	16	1780.86	Holo_CaM_CDZ	0	20201215_S_SBr_CaM_Ca_CDZ_UND_02	2	6.32877	5038854	891.467
Calmodulin	21	37	DKDGDGTITTKELGTVM	16	1780.86	Holo_CaM_CDZ	0	20210112_S_SBr_CaM_Ca_CDZ_UND_03	2	6.35701	2839991	891.455
Calmodulin	21	37	DKDGDGTITTKELGTVM	16	1780.86	Holo_CaM_CDZ	0.167	20201209_S_SBr_CaM_Ca_CDZ_10SEC_01	2	6.32283	5494342	892.147
Calmodulin	21	37	DKDGDGTITTKELGTVM	16	1780.86	Holo_CaM_CDZ	0.167	20201215_S_SBr_CaM_Ca_CDZ_10SEC_02	2	6.32111	5809324	892.169
Calmodulin	21	37	DKDGDGTITTKELGTVM	16	1780.86	Holo_CaM_CDZ	0.167	20210112_S_SBr_CaM_Ca_CDZ_10SEC_03	2	6.35163	3682609	892.176
Calmodulin	21	37	DKDGDGTITTKELGTVM	16	1780.86	Holo_CaM_CDZ	0.333	20201209_S_SBr_CaM_Ca_CDZ_20SEC_01	2	6.32378	5944898	892.168
Calmodulin	21	37	DKDGDGTITTKELGTVM	16	1780.86	Holo_CaM_CDZ	0.333	20201215_S_SBr_CaM_Ca_CDZ_20SEC_02	2	6.325	6931249	892.219
Calmodulin	21	37	DKDGDGTITTKELGTVM	16	1780.86	Holo_CaM_CDZ	0.333	20210112_S_SBr_CaM_Ca_CDZ_20SEC_03	2	6.34787	4365175	892.21
Calmodulin	21	37	DKDGDGTITTKELGTVM	16	1780.86	Holo_CaM_CDZ	0.5	20201210_S_SBr_CaM_Ca_CDZ_30SEC_01	2	6.32229	6870419	892.202
Calmodulin	21	37	DKDGDGTITTKELGTVM	16	1780.86	Holo_CaM_CDZ	0.5	20201215_S_SBr_CaM_Ca_CDZ_30SEC_02	2	6.32233	6704475	892.209
Calmodulin	21	37	DKDGDGTITTKELGTVM	16	1780.86	Holo_CaM_CDZ	0.5	20210113_S_SBr_CaM_Ca_CDZ_30SEC_03	2	6.35574	3661906	892.227
Calmodulin	21	37	DKDGDGTITTKELGTVM	16	1780.86	Holo_CaM_CDZ	1	20201211_S_SBr_CaM_Ca_CDZ_1MIN_01	2	6.31374	5944357	892.252
Calmodulin	21	37	DKDGDGTITTKELGTVM	16	1780.86	Holo_CaM_CDZ	1	20201216_S_SBr_CaM_Ca_CDZ_1MIN_02	2	6.33007	5013787	892.267
Calmodulin	21	37	DKDGDGTITTKELGTVM	16	1780.86	Holo_CaM_CDZ	1	20210113_S_SBr_CaM_Ca_CDZ_1MIN_03	2	6.34975	4184204	892.267
Calmodulin	21	37	DKDGDGTITTKELGTVM	16	1780.86	Holo_CaM_CDZ	10	20201211_S_SBr_CaM_Ca_CDZ_10MIN_01	2	6.3159	5152397	892.843
Calmodulin	21	37	DKDGDGTITTKELGTVM	16	1780.86	Holo_CaM_CDZ	10	20201216_S_SBr_CaM_Ca_CDZ_10MIN_02	2	6.31525	2510948	892.855
Calmodulin	21	37	DKDGDGTITTKELGTVM	16	1780.86	Holo_CaM_CDZ	10	20210113_S_SBr_CaM_Ca_CDZ_10MIN_03	2	6.34205	3891271	892.901
Calmodulin	21	37	DKDGDGTITTKELGTVM	16	1780.86	Holo_CaM_CDZ	30	20201211_S_SBr_CaM_Ca_CDZ_30MIN_01	2	6.30973	4145479	893.259
Calmodulin	21	37	DKDGDGTITTKELGTVM	16	1780.86	Holo_CaM_CDZ	30	20201216_S_SBr_CaM_Ca_CDZ_30MIN_02	2	6.31908	2624144	893.221
Calmodulin	21	37	DKDGDGTITTKELGTVM	16	1780.86	Holo_CaM_CDZ	30	20210114_S_SBr_CaM_Ca_CDZ_30MIN_03	2	6.34196	2951326	893.283
Calmodulin	21	37	DKDGDGTITTKELGTVM	16	1780.86	Holo_CaM_CDZ	120	20201214_S_SBr_CaM_Ca_CDZ_120MIN_01	2	6.30875	4172948	893.686
Calmodulin	21	37	DKDGDGTITTKELGTVM	16	1780.86	Holo_CaM_CDZ	120	20201218_S_SBr_CaM_Ca_CDZ_120MIN_02	2	6.31985	2468479	893.518
Calmodulin	21	37	DKDGDGTITTKELGTVM	16	1780.86	Holo_CaM_CDZ	120	20210114_S_SBr_CaM_Ca_CDZ_120MIN_03	2	6.33641	3043639	893.689
Calmodulin	36	46	VMRSLGQNPTE	9	1231.61	Holo_CaM	0	20201209_S_SBr_CaM_Ca_CTL_UND_01	2	4.24277	452175	616.675
Calmodulin	36	46	VMRSLGQNPTE	9	1231.61	Holo_CaM	0	20201215_S_SBr_CaM_Ca_CTL_UND_02	2	4.24171	451068	616.713
Calmodulin	36	46	VMRSLGQNPTE	9	1231.61	Holo_CaM	0.167	20201209_S_SBr_CaM_Ca_CTL_10SEC_01	2	4.23279	444025	617.954
Calmodulin	36	46	VMRSLGQNPTE	9	1231.61	Holo_CaM	0.167	20201215_S_SBr_CaM_Ca_CTL_10SEC_02	2	4.22983	633553	618.043
Calmodulin	36	46	VMRSLGQNPTE	9	1231.61	Holo_CaM	0.167	20210112_S_SBr_CaM_Ca_CTL_10SEC_03	2	4.25983	370737	618.022
Calmodulin	36	46	VMRSLGQNPTE	9	1231.61	Holo_CaM	0.333	20201209_S_SBr_CaM_Ca_CTL_20SEC_01	2	4.23523	544370	618.282
Calmodulin	36	46	VMRSLGQNPTE	9	1231.61	Holo_CaM	0.333	20210112_S_SBr_CaM_Ca_CTL_20SEC_03	2	4.26551	454298	618.306
Calmodulin	36	46	VMRSLGQNPTE	9	1231.61	Holo_CaM	0.5	20201215_S_SBr_CaM_Ca_CTL_30SEC_02	2	4.23459	679162	618.493
Calmodulin	36	46	VMRSLGQNPTE	9	1231.61	Holo_CaM	0.5	20210113_S_SBr_CaM_Ca_CTL_30SEC_03	2	4.2592	333448	618.489
Calmodulin	36	46	VMRSLGQNPTE	9	1231.61	Holo_CaM	1	20201211_S_SBr_CaM_Ca_CTL_1MIN_01	2	4.23401	566346	618.692
Calmodulin	36	46	VMRSLGQNPTE	9	1231.61	Holo_CaM	1	20201216_S_SBr_CaM_Ca_CTL_1MIN_02	2	4.23471	500613	618.686
Calmodulin	36	46	VMRSLGQNPTE	9	1231.61	Holo_CaM	1	20210113_S_SBr_CaM_Ca_CTL_1MIN_03	2	4.25407	383905	618.752
Calmodulin	36	46	VMRSLGQNPTE	9	1231.61	Holo_CaM	10	20201211_S_SBr_CaM_Ca_CTL_10MIN_01	2	4.2384	532375	619.023
Calmodulin	36	46	VMRSLGQNPTE	9	1231.61	Holo_CaM	10	20210113_S_SBr_CaM_Ca_CTL_10MIN_03	2	4.25911	430480	619.124
Calmodulin	36	46	VMRSLGQNPTE	9	1231.61	Holo_CaM	30	20201211_S_SBr_CaM_Ca_CTL_30MIN_01	2	4.23155	504068	619.102
Calmodulin	36	46	VMRSLGQNPTE	9	1231.61	Holo_CaM	30	20210114_S_SBr_CaM_Ca_CTL_30MIN_03	2	4.25581	388065	619.114
Calmodulin	36	46	VMRSLGQNPTE	9	1231.61	Holo_CaM	120	20201214_S_SBr_CaM_Ca_CTL_120MIN_01	2	4.22765	562291	619.189
Calmodulin	36	46	VMRSLGQNPTE	9	1231.61	Holo_CaM	120	20201218_S_SBr_CaM_Ca_CTL_120MIN_02	2	4.23562	257576	619.156
Calmodulin	36	46	VMRSLGQNPTE	9	1231.61	Holo_CaM	120	20210114_S_SBr_CaM_Ca_CTL_120MIN_03	2	4.25545	307614	619.17
Calmodulin	36	46	VMRSLGQNPTE	9	1231.61	Holo_CaM_CDZ	0	20201210_S_SBr_CaM_Ca_CDZ_UND_01	2	4.238	443115	616.702
Calmodulin	36	46	VMRSLGQNPTE	9	1231.61	Holo_CaM_CDZ	0	20201215_S_SBr_CaM_Ca_CDZ_UND_02	2	4.2332	421167	616.723
Calmodulin	36	46	VMRSLGQNPTE	9	1231.61	Holo_CaM_CDZ	0.167	20201209_S_SBr_CaM_Ca_CDZ_10SEC_01	2	4.23429	505398	617.552
Calmodulin	36	46	VMRSLGQNPTE	9	1231.61	Holo_CaM_CDZ	0.167	20201215_S_SBr_CaM_Ca_CDZ_10SEC_02	2	4.22462	534995	617.533
Calmodulin	36	46	VMRSLGQNPTE	9	1231.61	Holo_CaM_CDZ	0.167	20210112_S_SBr_CaM_Ca_CDZ_10SEC_03	2	4.25553	388218	617.544
Calmodulin	36	46	VMRSLGQNPTE	9	1231.61	Holo_CaM_CDZ	0.333	20201209_S_SBr_CaM_Ca_CDZ_20SEC_01	2	4.23792	551982	617.611
Calmodulin	36	46	VMRSLGQNPTE	9	1231.61	Holo_CaM_CDZ	0.333	20201215_S_SBr_CaM_Ca_CDZ_20SEC_02	2	4.23066	581883	617.617
Calmodulin	36	46	VMRSLGQNPTE	9	1231.61	Holo_CaM_CDZ	0.333	20210112_S_SBr_CaM_Ca_CDZ_20SEC_03	2	4.25664	433805	617.613
Calmodulin	36	46	VMRSLGQNPTE	9	1231.61	Holo_CaM_CDZ	0.5	20201210_S_SBr_CaM_Ca_CDZ_30SEC_01	2	4.23101	626587	617.67
Calmodulin	36	46	VMRSLGQNPTE	9	1231.61	Holo_CaM_CDZ	0.5	20210113_S_SBr_CaM_Ca_CDZ_30SEC_03	2	4.25928	337738	617.681
Calmodulin	36	46	VMRSLGQNPTE	9	1231.61	Holo_CaM_CDZ	1	20201211_S_SBr_CaM_Ca_CDZ_1MIN_01	2	4.22633	555415	617.747
Calmodulin	36	46	VMRSLGQNPTE	9	1231.61	Holo_CaM_CDZ	1	20201216_S_SBr_CaM_Ca_CDZ_1MIN_02	2	4.24341	455935	617.734
Calmodulin	36	46	VMRSLGQNPTE	9	1231.61	Holo_CaM_CDZ	1	20210113_S_SBr_CaM_Ca_CDZ_1MIN_03	2	4.25244	389041	617.745
Calmodulin	36	46	VMRSLGQNPTE	9	1231.61	Holo_CaM_CDZ	10	20201211_S_SBr_CaM_Ca_CDZ_10MIN_01	2	4.23493	478450	618.267
Calmodulin	36	46	VMRSLGQNPTE	9	1231.61	Holo_CaM_CDZ	10	20201216_S_SBr_CaM_Ca_CDZ_10MIN_02	2	4.23328	264847	618.187
Calmodulin	36	46	VMRSLGQNPTE	9	1231.61	Holo_CaM_CDZ	30	20201211_S_SBr_CaM_Ca_CDZ_30MIN_01	2	4.2271	428270	618.614
Calmodulin	36	46	VMRSLGQNPTE	9	1231.61	Holo_CaM_CDZ	30	20201216_S_SBr_CaM_Ca_CDZ_30MIN_02	2	4.23745	253452	618.515
Calmodulin	36	46	VMRSLGQNPTE	9	1231.61	Holo_CaM_CDZ	30	20210114_S_SBr_CaM_Ca_CDZ_30MIN_03	2	4.25287	279908	618.682
Calmodulin	36	46	VMRSLGQNPTE	9	1231.61	Holo_CaM_CDZ	120	20201214_S_SBr_CaM_Ca_CDZ_120MIN_01	2	4.22227	368866	619.025
Calmodulin	36	46	VMRSLGQNPTE	9	1231.61	Holo_CaM_CDZ	120	20201218_S_SBr_CaM_Ca_CDZ_120MIN_02	2	4.24187	214263	618.895
Calmodulin	36	46	VMRSLGQNPTE	9	1231.61	Holo_CaM_CDZ	120	20210114_S_SBr_CaM_Ca_CDZ_120MIN_03	2	4.25479	280608	619.032
Calmodulin	38	46	RSLGQNPTE	7	1001.5	Holo_CaM	0	20201209_S_SBr_CaM_Ca_CTL_UND_01	1	2.52401	853813	1001.97
Calmodulin	38	46	RSLGQNPTE	7	1001.5	Holo_CaM	0	20201215_S_SBr_CaM_Ca_CTL_UND_02	1	2.52918	972641	1001.99
Calmodulin	38	46	RSLGQNPTE	7	1001.5	Holo_CaM	0	20210112_S_SBr_CaM_Ca_CTL_UND_03	1	2.53229	648892	1002.01
Calmodulin	38	46	RSLGQNPTE	7	1001.5	Holo_CaM	0.167	20201209_S_SBr_CaM_Ca_CTL_10SEC_01	1	2.52609	826164	1004.27
Calmodulin	38	46	RSLGQNPTE	7	1001.5	Holo_CaM	0.167	20201215_S_SBr_CaM_Ca_CTL_10SEC_02	1	2.52362	1436084	1004.36
Calmodulin	38	46	RSLGQNPTE	7	1001.5	Holo_CaM	0.167	20210112_S_SBr_CaM_Ca_CTL_10SEC_03	1	2.52656	719956	1004.36
Calmodulin	38	46	RSLGQNPTE	7	1001.5	Holo_CaM	0.333	20201209_S_SBr_CaM_Ca_CTL_20SEC_01	1	2.52323	1089880	1004.67
Calmodulin	38	46	RSLGQNPTE	7	1001.5	Holo_CaM	0.333	20210112_S_SBr_CaM_Ca_CTL_20SEC_03	1	2.52431	1021095	1004.79
Calmodulin	38	46	RSLGQNPTE	7	1001.5	Holo_CaM	0.333	20210112_S_SBr_CaM_Ca_CTL_20SEC_02	1	2.52723	804693	1004.81
Calmodulin	38	46	RSLGQNPTE	7	1001.5	Holo_CaM	0.5	20201210_S_SBr_CaM_Ca_CTL_30SEC_01	1	2.52672	893757	1004.95
Calmodulin	38	46	RSLGQNPTE	7	1001.5	Holo_CaM	0.5	20201215_S_SBr_CaM_Ca_CTL_30SEC_02	1	2.52649	1621250	1004.93
Calmodulin	38	46	RSLGQNPTE	7	1001.5	Holo_CaM	0.5	20210113_S_SBr_CaM_Ca_CTL_30SEC_03	1	2.52677	689308	1005.04
Calmodulin	38	46	RSLGQNPTE	7	1001.5	Holo_CaM	1	20201211_S_SBr_CaM_Ca_CTL_1MIN_01	1	2.52454	1085985	1005.29
Calmodulin	38	46	RSLGQNPTE	7	1001.5	Holo_CaM	1	20201216_S_SBr_CaM_Ca_CTL_1MIN_02	1	2.52544	1076613	1005.26
Calmodulin	38	46	RSLGQNPTE	7	1001.5	Holo_CaM	1	20210113_S_SBr_CaM_Ca_CTL_1MIN_03	1	2.5235	846091	1005.33
Calmodulin	38	46	RSLGQNPTE	7	1001.5	Holo_CaM	10	20201211_S_SBr_CaM_Ca_CTL_10MIN_01	1	2.52751	1153244	1005.76
Calmodulin	38	46	RSLGQNPTE	7	1001.5	Holo_CaM	10	20201216_S_SBr_CaM_Ca_CTL_10MIN_02	1	2.52319	521136	1005.74
Calmodulin	38	46	RSLGQNPTE	7	1001.5	Holo_CaM	10	20210113_S_SBr_CaM_Ca_CTL_10MIN_03	1	2.52578	949415	1005.95
Calmodulin	38	46	RSLGQNPTE	7	1001.5	Holo_CaM	30	20201211_S_SBr_CaM_Ca_CTL_30MIN_01	1	2.52544	985135	1005.75
Calmodulin	38	46	RSLGQNPTE	7	1001.5	Holo_CaM	30	20201216_S_SBr_CaM_Ca_CTL_30MIN_02	1	2.52768	553884	1005.68
Calmodulin	38	46	RSLGQNPTE	7	1001.5	Holo_CaM	30	20210114_S_SBr_CaM_Ca_CTL_30MIN_03	1	2.52449	869940	1005.9
Calmodulin	38	46	RSLGQNPTE	7	1001.5	Holo_CaM	120	20201214_S_SBr_CaM_Ca_CTL_120MIN_01	1	2.52662	1184270	1005.65
Calmodulin	38	46	RSLGQNPTE	7	1001.5	Holo_CaM	120	20201218_S_SBr_CaM_Ca_CTL_120MIN_02	1	2.52359	489235	1005.72
Calmodulin	38	46	RSLGQNPTE	7	1001.5	Holo_CaM	120	20210114_S_SBr_CaM_Ca_CTL_120MIN_03	1	2.52718	587235	1005.75
Calmodulin	38	46	RSLGQNPTE	7	1001.5	Holo_CaM_CDZ	0	20201210_S_SBr_CaM_Ca_CDZ_UND_01	1	2.52823	935623	1001.98
Calmodulin	38	46	RSLGQNPTE	7	1001.5	Holo_CaM_CDZ	0	20201215_S_SBr_CaM_Ca_CDZ_UND_02	1	2.52816	872568	1002.01
Calmodulin	38	46	RSLGQNPTE	7	1001.5	Holo_CaM_CDZ	0	20210112_S_SBr_CaM_Ca_CDZ_UND_03	1	2.52903	435272	1002.01
Calmodulin	38	46	RSLGQNPTE	7	1001.5	Holo_CaM_CDZ	0.167	20201209_S_SBr_CaM_Ca_CDZ_10SEC_01	1	2.5251	992989	1003.77
Calmodulin	38	46	RSLGQNPTE	7	1001.5	Holo_CaM_CDZ	0.167	20201215_S_SBr_CaM_Ca_CDZ_10SEC_02	1	2.5225	1192087	1003.67
Calmodulin	38	46	RSLGQNPTE	7	1001.5	Holo_CaM_CDZ	0.167	20210112_S_SBr_CaM_Ca_CDZ_10SEC_03	1	2.5244	754864	1003.68
Calmodulin	38	46	RSLGQNPTE	7	1001.5	Holo_CaM_CDZ	0.333	20201209_S_SBr_CaM_Ca_CDZ_20SEC_01	1	2.52709	1072012	1003.81
Calmodulin	38	46	RSLGQNPTE	7	1001.5	Holo_CaM_CDZ	0.333	20201215_S_SBr_CaM_Ca_CDZ_20SEC_02	1	2.52501	1348591	1003.82
Calmodulin	38	46	RSLGQNPTE	7	1001.5	Holo_CaM_CDZ	0.333	20210112_S_SBr_CaM_Ca_CDZ_20SEC_03	1	2.5257	866157	1003.86
Calmodulin	38	46	RSLGQNPTE	7	1001.5	Holo_CaM_CDZ	0.5	20201210_S_SBr_CaM_Ca_CDZ_30SEC_01	1	2.52335	1322825	1003.9
Calmodulin	38	46	RSLGQNPTE	7	1001.5	Holo_CaM_CDZ	0.5	20201215_S_SBr_CaM_Ca_CDZ_30SEC_02	1	2.52835	1142683	1003.99
Calmodulin	38	46	RSLGQNPTE	7	1001.5	Holo_CaM_CDZ	0.5	20210113_S_SBr_CaM_Ca_CDZ_30SEC_03	1	2.52324	757423	1003.9
Calmodulin	38	46	RSLGQNPTE	7	1001.5	Holo_CaM_CDZ	1	20201211_S_SBr_CaM_Ca_CDZ_1MIN_01	1	2.52471	1136865	1003.97
Calmodulin	38	46	RSLGQNPTE	7	1001.5	Holo_CaM_CDZ	1	20201216_S_SBr_CaM_Ca_CDZ_1MIN_02	1	2.52534	991945	1004.08
Calmodulin	38	46	RSLGQNPTE	7	1001.5	Holo_CaM_CDZ	1	20210113_S_SBr_CaM_Ca_CDZ_1MIN_03	1	2.52482	883747	1004.14
Calmodulin	38	46	RSLGQNPTE	7	1001.5	Holo_CaM_CDZ	10	20201211_S_SBr_CaM_Ca_CDZ_10MIN_01	1	2.52434	936741	1004.9
Calmodulin	38	46	RSLGQNPTE	7	1001.5	Holo_CaM_CDZ	10	20201216_S_SBr_CaM_Ca_CDZ_10MIN_02	1	2.52391	472474	1004.74
Calmodulin	38	46	RSLGQNPTE	7	1001.5	Holo_CaM_CDZ	10	20210113_S_SBr_CaM_Ca_CDZ_10MIN_03	1	2.52579	636751	1004.93
Calmodulin	38	46	RSLGQNPTE	7	1001.5	Holo_CaM_CDZ	30	20201211_S_SBr_CaM_Ca_CDZ_30MIN_01	1	2.524	782266	1005.28
Calmodulin	38	46	RSLGQNPTE	7	1001.5	Holo_CaM_CDZ	30	20201216_S_SBr_CaM_Ca_CDZ_30MIN_02	1	2.52469	461741	1005.28
Calmodulin	38	46	RSLGQNPTE	7	1001.5	Holo_CaM_CDZ	30	20210114_S_SBr_CaM_Ca_CDZ_30MIN_03	1	2.52461	565907	1005.43
Calmodulin	38	46	RSLGQNPTE	7	1001.5	Holo_CaM_CDZ	120	20201214_S_SBr_CaM_Ca_CDZ_120MIN_01	1	2.52549	691884	1005.62
Calmodulin	38	46	RSLGQNPTE	7	1001.5	Holo_CaM_CDZ	120	20201218_S_SBr_CaM_Ca_CDZ_120MIN_02	1	2.52573	410259	1005.57
Calmodulin	38	46	RSLGQNPTE	7	1001.5	Holo_CaM_CDZ	120	20210114_S_SBr_CaM_Ca_CDZ_120MIN_03	1	2.52743	576683	1005.81
Calmodulin	38	49	RSLGQNPTEAEL	10	1314.66	Holo_CaM	0	20201209_S_SBr_CaM_Ca_CTL_UND_01	2	5.15401	3625795	658.181
Calmodulin	38	49	RSLGQNPTEAEL	10	1314.66	Holo_CaM	0	20201215_S_SBr_CaM_Ca_CTL_UND_02	2	5.15696	4170833	658.198
Calmodulin	38	49	RSLGQNPTEAEL	10	1314.66	Holo_CaM	0	20210112_S_SBr_CaM_Ca_CTL_UND_03	2	5.17092	2309883	658.197
Calmodulin	38	49	RSLGQNPTEAEL	10	1314.66	Holo_CaM	0.167	20201209_S_SBr_CaM_Ca_CTL_10SEC_01	2	5.14067	3226738	659.532
Calmodulin	38	49	RSLGQNPTEAEL	10	1314.66	Holo_CaM	0.167	20201215_S_SBr_CaM_Ca_CTL_10SEC_02	2	5.14834	4057069	659.575
Calmodulin	38	49	RSLGQNPTEAEL	10	1314.66	Holo_CaM	0.167	20210112_S_SBr_CaM_Ca_CTL_10SEC_03	2	5.17625	2292305	659.603
Calmodulin	38	49	RSLGQNPTEAEL	10	1314.66	Holo_CaM	0.333	20201209_S_SBr_CaM_Ca_CTL_20SEC_01	2	5.14918	3697864	659.752
Calmodulin	38	49	RSLGQNPTEAEL	10	1314.66	Holo_CaM	0.333	20210112_S_SBr_CaM_Ca_CTL_20SEC_03	2	5.18158	2894993	659.767
Calmodulin	38	49	RSLGQNPTEAEL	10	1314.66	Holo_CaM	0.333	20210112_S_SBr_CaM_Ca_CTL_20SEC_02	2	5.16904	2946647	659.793
Calmodulin	38	49	RSLGQNPTEAEL	10	1314.66	Holo_CaM	0.5	20201210_S_SBr_CaM_Ca_CTL_30SEC_01	2	5.13951	3638166	659.85
Calmodulin	38	49	RSLGQNPTEAEL	10	1314.66	Holo_CaM	0.5	20201215_S_SBr_CaM_Ca_CTL_30SEC_02	2	5.14722	4325075	659.878
Calmodulin	38	49	RSLGQNPTEAEL	10	1314.66	Holo_CaM	0.5	20210113_S_SBr_CaM_Ca_CTL_30SEC_03	2	5.17186	2067894	659.899
Calmodulin	38	49	RSLGQNPTEAEL	10	1314.66	Holo_CaM	1	20201211_S_SBr_CaM_Ca_CTL_1MIN_01	2	5.14181	3776814	660.007
Calmodulin	38	49	RSLGQNPTEAEL	10	1314.66	Holo_CaM	1	20201216_S_SBr_CaM_Ca_CTL_1MIN_02	2	5.14925	3126968	660.054
Calmodulin	38	49	RSLGQNPTEAEL	10	1314.66	Holo_CaM	1	20210113_S_SBr_CaM_Ca_CTL_1MIN_03	2	5.17159	2500116	660.085
Calmodulin	38	49	RSLGQNPTEAEL	10	1314.66	Holo_CaM	10	20201211_S_SBr_CaM_Ca_CTL_10MIN_01	2	5.14543	3402998	660.543
Calmodulin	38	49	RSLGQNPTEAEL	10	1314.66	Holo_CaM	10	20201216_S_SBr_CaM_Ca_CTL_10MIN_02	2	5.14194	1809385	660.536
Calmodulin	38	49	RSLGQNPTEAEL	10	1314.66	Holo_CaM	10	20210113_S_SBr_CaM_Ca_CTL_10MIN_03	2	5.17174	2607890	660.645
Calmodulin	38	49	RSLGQNPTEAEL	10	1314.66	Holo_CaM	30	20201211_S_SBr_CaM_Ca_CTL_30MIN_01	2	5.13683	3010313	660.772
Calmodulin	38	49	RSLGQNPTEAEL	10	1314.66	Holo_CaM	30	20201216_S_SBr_CaM_Ca_CTL_30MIN_02	2	5.14059	1911643	660.786
Calmodulin	38	49	RSLGQNPTEAEL	10	1314.66	Holo_CaM	30	20210114_S_SBr_CaM_Ca_CTL_30MIN_03	2	5.1708	2323966	660.835
Calmodulin	38	49	RSLGQNPTEAEL	10	1314.66	Holo_CaM	120	20201214_S_SBr_CaM_Ca_CTL_120MIN_01	2	5.13799	3621465	661.003
Calmodulin	38	49	RSLGQNPTEAEL	10	1314.66	Holo_CaM	120	20201218_S_SBr_CaM_Ca_CTL_120MIN_02	2	5.15365	1399335	660.982
Calmodulin	38	49	RSLGQNPTEAEL	10	1314.66	Holo_CaM	120	20210114_S_SBr_CaM_Ca_CTL_120MIN_03	2	5.1663	1574349	661.011
Calmodulin	38	49	RSLGQNPTEAEL	10	1314.66	Holo_CaM_CDZ	0	20201210_S_SBr_CaM_Ca_CDZ_UND_01	2	5.14979	3853986	658.187
Calmodulin	38	49	RSLGQNPTEAEL	10	1314.66	Holo_CaM_CDZ	0	20201215_S_SBr_CaM_Ca_CDZ_UND_02	2	5.14562	3038531	658.214
Calmodulin	38	49	RSLGQNPTEAEL	10	1314.66	Holo_CaM_CDZ	0	20210112_S_SBr_CaM_Ca_CDZ_UND_03	2	5.17105	1724269	658.21
Calmodulin	38	49	RSLGQNPTEAEL	10	1314.66	Holo_CaM_CDZ	0.167	20201209_S_SBr_CaM_Ca_CDZ_10SEC_01	2	5.14666	3443311	659.272
Calmodulin	38	49	RSLGQNPTEAEL	10	1314.66	Holo_CaM_CDZ	0.167	20201215_S_SBr_CaM_Ca_CDZ_10SEC_02	2	5.14505	3120783	659.291
Calmodulin	38	49	RSLGQNPTEAEL	10	1314.66	Holo_CaM_CDZ	0.167	20210112_S_SBr_CaM_Ca_CDZ_10SEC_03	2	5.17582	2190587	659.299
Calmodulin	38	49	RSLGQNPTEAEL	10	1314.66	Holo_CaM_CDZ	0.333	20201209_S_SBr_CaM_Ca_CDZ_20SEC_01	2	5.14746	3669377	659.363
Calmodulin	38	49	RSLGQNPTEAEL	10	1314.66	Holo_CaM_CDZ	0.333	20201215_S_SBr_CaM_Ca_CDZ_20SEC_02	2	5.14873	3788554	659.358
Calmodulin	38	49	RSLGQNPTEAEL	10	1314.66	Holo_CaM_CDZ	0.333	20210112_S_SBr_CaM_Ca_CDZ_20SEC_03	2	5.17157	2583622	659.386
Calmodulin	38	49	RSLGQNPTEAEL	10	1314.66	Holo_CaM_CDZ	0.5	20201210_S_SBr_CaM_Ca_CDZ_30SEC_01	2	5.14547	4254673	659.406
Calmodulin	38	49	RSLGQNPTEAEL	10	1314.66	Holo_CaM_CDZ	0.5	20201215_S_SBr_CaM_Ca_CDZ_30SEC_02	2	5.14331	3597609	659.409
Calmodulin	38	49	RSLGQNPTEAEL	10	1314.66	Holo_CaM_CDZ	0.5	20210113_S_SBr_CaM_Ca_CDZ_30SEC_03	2	5.17714	2158172	659.426
Calmodulin	38	49	RSLGQNPTEAEL	10	1314.66	Holo_CaM_CDZ	1	20201211_S_SBr_CaM_Ca_CDZ_1MIN_01	2	5.13662	3619065	659.469
Calmodulin	38	49	RSLGQNPTEAEL	10	1314.66	Holo_CaM_CDZ	1	20201216_S_SBr_CaM_Ca_CDZ_1MIN_02	2	5.15547	2625268	659.471
Calmodulin	38	49	RSLGQNPTEAEL	10	1314.66	Holo_CaM_CDZ	1	20210113_S_SBr_CaM_Ca_CDZ_1MIN_03	2	5.1718	2428103	659.489
Calmodulin	38	49	RSLGQNPTEAEL	10	1314.66	Holo_CaM_CDZ	10	20201211_S_SBr_CaM_Ca_CDZ_10MIN_01	2	5.14237	3115112	659.976
Calmodulin	38	49	RSLGQNPTEAEL	10	1314.66	Holo_CaM_CDZ	10	20201216_S_SBr_CaM_Ca_CDZ_10MIN_02	2	5.14218	1424629	659.933
Calmodulin	38	49	RSLGQNPTEAEL	10	1314.66	Holo_CaM_CDZ	10	20210113_S_SBr_CaM_Ca_CDZ_10MIN_03	2	5.16221	2214136	660.027
Calmodulin	38	49	RSLGQNPTEAEL	10	1314.66	Holo_CaM_CDZ	30	20201211_S_SBr_CaM_Ca_CDZ_30MIN_01	2	5.13764	2409164	660.343
Calmodulin	38	49	RSLGQNPTEAEL	10	1314.66	Holo_CaM_CDZ	30	20201216_S_SBr_CaM_Ca_CDZ_30MIN_02	2	5.14809	1386916	660.309
Calmodulin	38	49	RSLGQNPTEAEL	10	1314.66	Holo_CaM_CDZ	30	20210114_S_SBr_CaM_Ca_CDZ_30MIN_03	2	5.17009	1713325	660.378
Calmodulin	38	49	RSLGQNPTEAEL	10	1314.66	Holo_CaM_CDZ	120	20201214_S_SBr_CaM_Ca_CDZ_120MIN_01	2	5.13808	2355761	660.765
Calmodulin	38	49	RSLGQNPTEAEL	10	1314.66	Holo_CaM_CDZ	120	20201218_S_SBr_CaM_Ca_CDZ_120MIN_02	2	5.14866	1307813	660.742
Calmodulin	38	49	RSLGQNPTEAEL	10	1314.66	Holo_CaM_CDZ	120	20210114_S_SBr_CaM_Ca_CDZ_120MIN_03	2	5.16652	1676850	660.774
Calmodulin	50	66	QDMINEVDADGNGTIDF	16	1853.79	Holo_CaM	0	20201209_S_SBr_CaM_Ca_CTL_UND_01	2	9.05761	148354	927.92
Calmodulin	50	66	QDMINEVDADGNGTIDF	16	1853.79	Holo_CaM	0	20201215_S_SBr_CaM_Ca_CTL_UND_02	2	9.05973	230127	927.938
Calmodulin	50	66	QDMINEVDADGNGTIDF	16	1853.79	Holo_CaM	0.167	20201209_S_SBr_CaM_Ca_CTL_10SEC_01	2	9.04712	189528	928.568
Calmodulin	50	66	QDMINEVDADGNGTIDF	16	1853.79	Holo_CaM	0.167	20201215_S_SBr_CaM_Ca_CTL_10SEC_02	2	9.04835	365123	928.738
Calmodulin	50	66	QDMINEVDADGNGTIDF	16	1853.79	Holo_CaM	0.333	20201209_S_SBr_CaM_Ca_CTL_20SEC_01	2	9.05262	531874	928.869
Calmodulin	50	66	QDMINEVDADGNGTIDF	16	1853.79	Holo_CaM	0.333	20210112_S_SBr_CaM_Ca_CTL_20SEC_03	2	9.09496	180635	928.84
Calmodulin	50	66	QDMINEVDADGNGTIDF	16	1853.79	Holo_CaM	0.333	20210112_S_SBr_CaM_Ca_CTL_20SEC_02	2	9.08576	293837	928.806
Calmodulin	50	66	QDMINEVDADGNGTIDF	16	1853.79	Holo_CaM	0.5	20201210_S_SBr_CaM_Ca_CTL_30SEC_01	2	9.04706	262781	928.989
Calmodulin	50	66	QDMINEVDADGNGTIDF	16	1853.79	Holo_CaM	0.5	20201215_S_SBr_CaM_Ca_CTL_30SEC_02	2	9.04838	1229779	929.017
Calmodulin	50	66	QDMINEVDADGNGTIDF	16	1853.79	Holo_CaM	0.5	20210113_S_SBr_CaM_Ca_CTL_30SEC_03	2	9.08433	119447	929.076
Calmodulin	50	66	QDMINEVDADGNGTIDF	16	1853.79	Holo_CaM	1	20201211_S_SBr_CaM_Ca_CTL_1MIN_01	2	9.04349	372235	929.224
Calmodulin	50	66	QDMINEVDADGNGTIDF	16	1853.79	Holo_CaM	1	20201216_S_SBr_CaM_Ca_CTL_1MIN_02	2	9.0457	423584	929.224
Calmodulin	50	66	QDMINEVDADGNGTIDF	16	1853.79	Holo_CaM	1	20210113_S_SBr_CaM_Ca_CTL_1MIN_03	2	9.08454	224213	929.243
Calmodulin	50	66	QDMINEVDADGNGTIDF	16	1853.79	Holo_CaM	10	20201211_S_SBr_CaM_Ca_CTL_10MIN_01	2	9.04372	469090	930.241
Calmodulin	50	66	QDMINEVDADGNGTIDF	16	1853.79	Holo_CaM	10	20201216_S_SBr_CaM_Ca_CTL_10MIN_02	2	9.04106	306598	930.239
Calmodulin	50	66	QDMINEVDADGNGTIDF	16	1853.79	Holo_CaM	10	20210113_S_SBr_CaM_Ca_CTL_10MIN_03	2	9.0797	336028	930.224
Calmodulin	50	66	QDMINEVDADGNGTIDF	16	1853.79	Holo_CaM	30	20201211_S_SBr_CaM_Ca_CTL_30MIN_01	2	9.03054	625293	930.67
Calmodulin	50	66	QDMINEVDADGNGTIDF	16	1853.79	Holo_CaM	30	20201216_S_SBr_CaM_Ca_CTL_30MIN_02	2	9.03596	394396	930.593
Calmodulin	50	66	QDMINEVDADGNGTIDF	16	1853.79	Holo_CaM	30	20210114_S_SBr_CaM_Ca_CTL_30MIN_03	2	9.08084	214972	930.707
Calmodulin	50	66	QDMINEVDADGNGTIDF	16	1853.79	Holo_CaM	120	20201214_S_SBr_CaM_Ca_CTL_120MIN_01	2	9.03087	246309	931.294
Calmodulin	50	66	QDMINEVDADGNGTIDF	16	1853.79	Holo_CaM	120	20201218_S_SBr_CaM_Ca_CTL_120MIN_02	2	9.04958	152359	931.329
Calmodulin	50	66	QDMINEVDADGNGTIDF	16	1853.79	Holo_CaM	120	20210114_S_SBr_CaM_Ca_CTL_120MIN_03	2	9.06623	208907	931.269
Calmodulin	50	66	QDMINEVDADGNGTIDF	16	1853.79	Holo_CaM_CDZ	0	20201210_S_SBr_CaM_Ca_CDZ_UND_01	2	9.0598	157538	927.912
Calmodulin	50	66	QDMINEVDADGNGTIDF	16	1853.79	Holo_CaM_CDZ	0	20201215_S_SBr_CaM_Ca_CDZ_UND_02	2	9.04632	662687	927.981
Calmodulin	50	66	QDMINEVDADGNGTIDF	16	1853.79	Holo_CaM_CDZ	0	20210112_S_SBr_CaM_Ca_CDZ_UND_03	2	9.09213	126958	927.888
Calmodulin	50	66	QDMINEVDADGNGTIDF	16	1853.79	Holo_CaM_CDZ	0.167	20201209_S_SBr_CaM_Ca_CDZ_10SEC_01	2	9.05332	270863	928.479
Calmodulin	50	66	QDMINEVDADGNGTIDF	16	1853.79	Holo_CaM_CDZ	0.167	20201215_S_SBr_CaM_Ca_CDZ_10SEC_02	2	9.04668	321617	928.563
Calmodulin	50	66	QDMINEVDADGNGTIDF	16	1853.79	Holo_CaM_CDZ	0.333	20201209_S_SBr_CaM_Ca_CDZ_20SEC_01	2	9.05053	436047	928.718
Calmodulin	50	66	QDMINEVDADGNGTIDF	16	1853.79	Holo_CaM_CDZ	0.333	20201215_S_SBr_CaM_Ca_CDZ_20SEC_02	2	9.04998	641468	928.757
Calmodulin	50	66	QDMINEVDADGNGTIDF	16	1853.79	Holo_CaM_CDZ	0.333	20210112_S_SBr_CaM_Ca_CDZ_20SEC_03	2	9.08358	138888	928.636
Calmodulin	50	66	QDMINEVDADGNGTIDF	16	1853.79	Holo_CaM_CDZ	0.5	20201210_S_SBr_CaM_Ca_CDZ_30SEC_01	2	9.04897	392068	928.84
Calmodulin	50	66	QDMINEVDADGNGTIDF	16	1853.79	Holo_CaM_CDZ	0.5	20201215_S_SBr_CaM_Ca_CDZ_30SEC_02	2	9.04729	619443	928.845
Calmodulin	50	66	QDMINEVDADGNGTIDF	16	1853.79	Holo_CaM_CDZ	0.5	20210113_S_SBr_CaM_Ca_CDZ_30SEC_03	2	9.08823	99655	928.841
Calmodulin	50	66	QDMINEVDADGNGTIDF	16	1853.79	Holo_CaM_CDZ	1	20201211_S_SBr_CaM_Ca_CDZ_1MIN_01	2	9.03931	379591	929.017
Calmodulin	50	66	QDMINEVDADGNGTIDF	16	1853.79	Holo_CaM_CDZ	1	20201216_S_SBr_CaM_Ca_CDZ_1MIN_02	2	9.05397	314415	928.958
Calmodulin	50	66	QDMINEVDADGNGTIDF	16	1853.79	Holo_CaM_CDZ	1	20210113_S_SBr_CaM_Ca_CDZ_1MIN_03	2	9.08357	172037	929.014
Calmodulin	50	66	QDMINEVDADGNGTIDF	16	1853.79	Holo_CaM_CDZ	10	20201211_S_SBr_CaM_Ca_CDZ_10MIN_01	2	9.04046	387837	929.333
Calmodulin	50	66	QDMINEVDADGNGTIDF	16	1853.79	Holo_CaM_CDZ	10	20201216_S_SBr_CaM_Ca_CDZ_10MIN_02	2	9.04119	188233	929.247
Calmodulin	50	66	QDMINEVDADGNGTIDF	16	1853.79	Holo_CaM_CDZ	10	20210113_S_SBr_CaM_Ca_CDZ_10MIN_03	2	9.07667	226869	929.385
Calmodulin	50	66	QDMINEVDADGNGTIDF	16	1853.79	Holo_CaM_CDZ	30	20201211_S_SBr_CaM_Ca_CDZ_30MIN_01	2	9.03347	356738	929.721
Calmodulin	50	66	QDMINEVDADGNGTIDF	16	1853.79	Holo_CaM_CDZ	30	20201216_S_SBr_CaM_Ca_CDZ_30MIN_02	2	9.04298	200504	929.661
Calmodulin	50	66	QDMINEVDADGNGTIDF	16	1853.79	Holo_CaM_CDZ	30	20210114_S_SBr_CaM_Ca_CDZ_30MIN_03	2	9.07949	122833	929.638
Calmodulin	50	66	QDMINEVDADGNGTIDF	16	1853.79	Holo_CaM_CDZ	120	20201214_S_SBr_CaM_Ca_CDZ_120MIN_01	2	9.03038	140962	930.328
Calmodulin	50	66	QDMINEVDADGNGTIDF	16	1853.79	Holo_CaM_CDZ	120	20201218_S_SBr_CaM_Ca_CDZ_120MIN_02	2	9.04815	135577	930.217
Calmodulin	50	66	QDMINEVDADGNGTIDF	16	1853.79	Holo_CaM_CDZ	120	20210114_S_SBr_CaM_Ca_CDZ_120MIN_03	2	9.0748	180139	930.309
Calmodulin	52	66	MINEVDADGNGTIDF	14	1610.7	Holo_CaM	0	20201209_S_SBr_CaM_Ca_CTL_UND_01	2	8.43195	424537	806.306
Calmodulin	52	66	MINEVDADGNGTIDF	14	1610.7	Holo_CaM	0	20201215_S_SBr_CaM_Ca_CTL_UND_02	2	8.43036	438137	806.336
Calmodulin	52	66	MINEVDADGNGTIDF	14	1610.7	Holo_CaM	0	20210112_S_SBr_CaM_Ca_CTL_UND_03	2	8.45906	154448	806.264
Calmodulin	52	66	MINEVDADGNGTIDF	14	1610.7	Holo_CaM	0.167	20201209_S_SBr_CaM_Ca_CTL_10SEC_01	2	8.42033	436606	806.946
Calmodulin	52	66	MINEVDADGNGTIDF	14	1610.7	Holo_CaM	0.167	20201215_S_SBr_CaM_Ca_CTL_10SEC_02	2	8.42634	626920	807.013
Calmodulin	52	66	MINEVDADGNGTIDF	14	1610.7	Holo_CaM	0.167	20210112_S_SBr_CaM_Ca_CTL_10SEC_03	2	8.46162	184889	806.91
Calmodulin	52	66	MINEVDADGNGTIDF	14	1610.7	Holo_CaM	0.333	20201209_S_SBr_CaM_Ca_CTL_20SEC_01	2	8.42836	670914	807.202
Calmodulin	52	66	MINEVDADGNGTIDF	14	1610.7	Holo_CaM	0.333	20210112_S_SBr_CaM_Ca_CTL_20SEC_03	2	8.47194	439938	807.179
Calmodulin	52	66	MINEVDADGNGTIDF	14	1610.7	Holo_CaM	0.333	20210112_S_SBr_CaM_Ca_CTL_20SEC_02	2	8.45882	498877	807.185
Calmodulin	52	66	MINEVDADGNGTIDF	14	1610.7	Holo_CaM	0.5	20201210_S_SBr_CaM_Ca_CTL_30SEC_01	2	8.42111	565708	807.316
Calmodulin	52	66	MINEVDADGNGTIDF	14	1610.7	Holo_CaM	0.5	20201215_S_SBr_CaM_Ca_CTL_30SEC_02	2	8.42597	1022071	807.389
Calmodulin	52	66	MINEVDADGNGTIDF	14	1610.7	Holo_CaM	0.5	20210113_S_SBr_CaM_Ca_CTL_30SEC_03	2	8.45805	331247	807.346
Calmodulin	52	66	MINEVDADGNGTIDF	14	1610.7	Holo_CaM	1	20201211_S_SBr_CaM_Ca_CTL_1MIN_01	2	8.42182	612249	807.481
Calmodulin	52	66	MINEVDADGNGTIDF	14	1610.7	Holo_CaM	1	20201216_S_SBr_CaM_Ca_CTL_1MIN_02	2	8.42384	580675	807.52
Calmodulin	52	66	MINEVDADGNGTIDF	14	1610.7	Holo_CaM	1	20210113_S_SBr_CaM_Ca_CTL_1MIN_03	2	8.45986	412448	807.615
Calmodulin	52	66	MINEVDADGNGTIDF	14	1610.7	Holo_CaM	10	20201211_S_SBr_CaM_Ca_CTL_10MIN_01	2	8.42689	542241	808.484
Calmodulin	52	66	MINEVDADGNGTIDF	14	1610.7	Holo_CaM	10	20201216_S_SBr_CaM_Ca_CTL_10MIN_02	2	8.42566	362350	808.431
Calmodulin	52	66	MINEVDADGNGTIDF	14	1610.7	Holo_CaM	10	20210113_S_SBr_CaM_Ca_CTL_10MIN_03	2	8.45969	528702	808.604
Calmodulin	52	66	MINEVDADGNGTIDF	14	1610.7	Holo_CaM	30	20201211_S_SBr_CaM_Ca_CTL_30MIN_01	2	8.41691	634523	808.787
Calmodulin	52	66	MINEVDADGNGTIDF	14	1610.7	Holo_CaM	30	20201216_S_SBr_CaM_Ca_CTL_30MIN_02	2	8.42116	372219	808.683
Calmodulin	52	66	MINEVDADGNGTIDF	14	1610.7	Holo_CaM	30	20210114_S_SBr_CaM_Ca_CTL_30MIN_03	2	8.46237	403473	808.798
Calmodulin	52	66	MINEVDADGNGTIDF	14	1610.7	Holo_CaM	120	20201214_S_SBr_CaM_Ca_CTL_120MIN_01	2	8.41841	529611	809.032
Calmodulin	52	66	MINEVDADGNGTIDF	14	1610.7	Holo_CaM	120	20201218_S_SBr_CaM_Ca_CTL_120MIN_02	2	8.4366	236337	808.924
Calmodulin	52	66	MINEVDADGNGTIDF	14	1610.7	Holo_CaM	120	20210114_S_SBr_CaM_Ca_CTL_120MIN_03	2	8.44975	334594	809.15
Calmodulin	52	66	MINEVDADGNGTIDF	14	1610.7	Holo_CaM_CDZ	0	20201210_S_SBr_CaM_Ca_CDZ_UND_01	2	8.42805	397522	806.285
Calmodulin	52	66	MINEVDADGNGTIDF	14	1610.7	Holo_CaM_CDZ	0	20201215_S_SBr_CaM_Ca_CDZ_UND_02	2	8.42146	644578	806.361
Calmodulin	52	66	MINEVDADGNGTIDF	14	1610.7	Holo_CaM_CDZ	0	20210112_S_SBr_CaM_Ca_CDZ_UND_03	2	8.45973	297889	806.313
Calmodulin	52	66	MINEVDADGNGTIDF	14	1610.7	Holo_CaM_CDZ	0.167	20201209_S_SBr_CaM_Ca_CDZ_10SEC_01	2	8.42561	493696	806.843
Calmodulin	52	66	MINEVDADGNGTIDF	14	1610.7	Holo_CaM_CDZ	0.167	20201215_S_SBr_CaM_Ca_CDZ_10SEC_02	2	8.42355	567131	806.876
Calmodulin	52	66	MINEVDADGNGTIDF	14	1610.7	Holo_CaM_CDZ	0.167	20210112_S_SBr_CaM_Ca_CDZ_10SEC_03	2	8.4571	198828	806.762
Calmodulin	52	66	MINEVDADGNGTIDF	14	1610.7	Holo_CaM_CDZ	0.333	20201209_S_SBr_CaM_Ca_CDZ_20SEC_01	2	8.42336	619418	807.031
Calmodulin	52	66	MINEVDADGNGTIDF	14	1610.7	Holo_CaM_CDZ	0.333	20201215_S_SBr_CaM_Ca_CDZ_20SEC_02	2	8.42688	731207	807.114
Calmodulin	52	66	MINEVDADGNGTIDF	14	1610.7	Holo_CaM_CDZ	0.333	20210112_S_SBr_CaM_Ca_CDZ_20SEC_03	2	8.45308	380998	807.052
Calmodulin	52	66	MINEVDADGNGTIDF	14	1610.7	Holo_CaM_CDZ	0.5	20201210_S_SBr_CaM_Ca_CDZ_30SEC_01	2	8.4269	704774	807.195
Calmodulin	52	66	MINEVDADGNGTIDF	14	1610.7	Holo_CaM_CDZ	0.5	20201215_S_SBr_CaM_Ca_CDZ_30SEC_02	2	8.42388	764659	807.194
Calmodulin	52	66	MINEVDADGNGTIDF	14	1610.7	Holo_CaM_CDZ	0.5	20210113_S_SBr_CaM_Ca_CDZ_30SEC_03	2	8.465	293742	807.169
Calmodulin	52	66	MINEVDADGNGTIDF	14	1610.7	Holo_CaM_CDZ	1	20201211_S_SBr_CaM_Ca_CDZ_1MIN_01	2	8.41517	575115	807.313
Calmodulin	52	66	MINEVDADGNGTIDF	14	1610.7	Holo_CaM_CDZ	1	20201216_S_SBr_CaM_Ca_CDZ_1MIN_02	2	8.43045	487777	807.299
Calmodulin	52	66	MINEVDADGNGTIDF	14	1610.7	Holo_CaM_CDZ	1	20210113_S_SBr_CaM_Ca_CDZ_1MIN_03	2	8.45625	422009	807.364
Calmodulin	52	66	MINEVDADGNGTIDF	14	1610.7	Holo_CaM_CDZ	10	20201211_S_SBr_CaM_Ca_CDZ_10MIN_01	2	8.42203	545792	807.69
Calmodulin	52	66	MINEVDADGNGTIDF	14	1610.7	Holo_CaM_CDZ	10	20201216_S_SBr_CaM_Ca_CDZ_10MIN_02	2	8.42087	257786	807.647
Calmodulin	52	66	MINEVDADGNGTIDF	14	1610.7	Holo_CaM_CDZ	10	20210113_S_SBr_CaM_Ca_CDZ_10MIN_03	2	8.45391	394426	807.7
Calmodulin	52	66	MINEVDADGNGTIDF	14	1610.7	Holo_CaM_CDZ	30	20201211_S_SBr_CaM_Ca_CDZ_30MIN_01	2	8.41622	505634	808.004
Calmodulin	52	66	MINEVDADGNGTIDF	14	1610.7	Holo_CaM_CDZ	30	20201216_S_SBr_CaM_Ca_CDZ_30MIN_02	2	8.42591	264127	807.889
Calmodulin	52	66	MINEVDADGNGTIDF	14	1610.7	Holo_CaM_CDZ	30	20210114_S_SBr_CaM_Ca_CDZ_30MIN_03	2	8.45949	253579	807.965
Calmodulin	52	66	MINEVDADGNGTIDF	14	1610.7	Holo_CaM_CDZ	120	20201214_S_SBr_CaM_Ca_CDZ_120MIN_01	2	8.41681	309035	808.365
Calmodulin	52	66	MINEVDADGNGTIDF	14	1610.7	Holo_CaM_CDZ	120	20201218_S_SBr_CaM_Ca_CDZ_120MIN_02	2	8.42975	196310	808.264
Calmodulin	52	66	MINEVDADGNGTIDF	14	1610.7	Holo_CaM_CDZ	120	20210114_S_SBr_CaM_Ca_CDZ_120MIN_03	2	8.45519	307794	808.49
Calmodulin	53	66	INEVDADGNGTIDF	13	1479.66	Holo_CaM	0	20201209_S_SBr_CaM_Ca_CTL_UND_01	2	8.04288	208108	740.692
Calmodulin	53	66	INEVDADGNGTIDF	13	1479.66	Holo_CaM	0	20201215_S_SBr_CaM_Ca_CTL_UND_02	2	8.04455	202327	740.719
Calmodulin	53	66	INEVDADGNGTIDF	13	1479.66	Holo_CaM	0	20210112_S_SBr_CaM_Ca_CTL_UND_03	2	8.07316	73396	740.648
Calmodulin	53	66	INEVDADGNGTIDF	13	1479.66	Holo_CaM	0.167	20201209_S_SBr_CaM_Ca_CTL_10SEC_01	2	8.03272	208856	741.3
Calmodulin	53	66	INEVDADGNGTIDF	13	1479.66	Holo_CaM	0.167	20201215_S_SBr_CaM_Ca_CTL_10SEC_02	2	8.04049	334710	741.36
Calmodulin	53	66	INEVDADGNGTIDF	13	1479.66	Holo_CaM	0.167	20210112_S_SBr_CaM_Ca_CTL_10SEC_03	2	8.07421	84288	741.285
Calmodulin	53	66	INEVDADGNGTIDF	13	1479.66	Holo_CaM	0.333	20201209_S_SBr_CaM_Ca_CTL_20SEC_01	2	8.04542	363719	741.521
Calmodulin	53	66	INEVDADGNGTIDF	13	1479.66	Holo_CaM	0.333	20210112_S_SBr_CaM_Ca_CTL_20SEC_03	2	8.08176	216654	741.549
Calmodulin	53	66	INEVDADGNGTIDF	13	1479.66	Holo_CaM	0.333	20210112_S_SBr_CaM_Ca_CTL_20SEC_02	2	8.07032	268053	741.57
Calmodulin	53	66	INEVDADGNGTIDF	13	1479.66	Holo_CaM	0.5	20201210_S_SBr_CaM_Ca_CTL_30SEC_01	2	8.03691	279062	741.639
Calmodulin	53	66	INEVDADGNGTIDF	13	1479.66	Holo_CaM	0.5	20201215_S_SBr_CaM_Ca_CTL_30SEC_02	2	8.042	553247	741.684
Calmodulin	53	66	INEVDADGNGTIDF	13	1479.66	Holo_CaM	0.5	20210113_S_SBr_CaM_Ca_CTL_30SEC_03	2	8.07574	162467	741.553
Calmodulin	53	66	INEVDADGNGTIDF	13	1479.66	Holo_CaM	1	20201211_S_SBr_CaM_Ca_CTL_1MIN_01	2	8.0327	335210	741.898
Calmodulin	53	66	INEVDADGNGTIDF	13	1479.66	Holo_CaM	1	20201216_S_SBr_CaM_Ca_CTL_1MIN_02	2	8.03907	343799	741.92
Calmodulin	53	66	INEVDADGNGTIDF	13	1479.66	Holo_CaM	1	20210113_S_SBr_CaM_Ca_CTL_1MIN_03	2	8.07351	205520	741.879
Calmodulin	53	66	INEVDADGNGTIDF	13	1479.66	Holo_CaM	10	20201211_S_SBr_CaM_Ca_CTL_10MIN_01	2	8.0393	248539	742.545
Calmodulin	53	66	INEVDADGNGTIDF	13	1479.66	Holo_CaM	10	20201216_S_SBr_CaM_Ca_CTL_10MIN_02	2	8.03393	212370	742.516
Calmodulin	53	66	INEVDADGNGTIDF	13	1479.66	Holo_CaM	10	20210113_S_SBr_CaM_Ca_CTL_10MIN_03	2	8.07479	260876	742.651
Calmodulin	53	66	INEVDADGNGTIDF	13	1479.66	Holo_CaM	30	20201211_S_SBr_CaM_Ca_CTL_30MIN_01	2	8.03059	355912	742.918
Calmodulin	53	66	INEVDADGNGTIDF	13	1479.66	Holo_CaM	30	20201216_S_SBr_CaM_Ca_CTL_30MIN_02	2	8.03586	224551	742.852
Calmodulin	53	66	INEVDADGNGTIDF	13	1479.66	Holo_CaM	30	20210114_S_SBr_CaM_Ca_CTL_30MIN_03	2	8.07138	218016	742.949
Calmodulin	53	66	INEVDADGNGTIDF	13	1479.66	Holo_CaM	120	20201214_S_SBr_CaM_Ca_CTL_120MIN_01	2	8.03167	284373	743.146
Calmodulin	53	66	INEVDADGNGTIDF	13	1479.66	Holo_CaM	120	20201218_S_SBr_CaM_Ca_CTL_120MIN_02	2	8.04613	144732	743.048
Calmodulin	53	66	INEVDADGNGTIDF	13	1479.66	Holo_CaM	120	20210114_S_SBr_CaM_Ca_CTL_120MIN_03	2	8.06655	184576	743.239
Calmodulin	53	66	INEVDADGNGTIDF	13	1479.66	Holo_CaM_CDZ	0	20201210_S_SBr_CaM_Ca_CDZ_UND_01	2	8.04153	191126	740.698
Calmodulin	53	66	INEVDADGNGTIDF	13	1479.66	Holo_CaM_CDZ	0	20201215_S_SBr_CaM_Ca_CDZ_UND_02	2	8.03401	358631	740.72
Calmodulin	53	66	INEVDADGNGTIDF	13	1479.66	Holo_CaM_CDZ	0	20210112_S_SBr_CaM_Ca_CDZ_UND_03	2	8.07036	136545	740.77
Calmodulin	53	66	INEVDADGNGTIDF	13	1479.66	Holo_CaM_CDZ	0.167	20201209_S_SBr_CaM_Ca_CDZ_10SEC_01	2	8.03709	264675	741.153
Calmodulin	53	66	INEVDADGNGTIDF	13	1479.66	Holo_CaM_CDZ	0.167	20201215_S_SBr_CaM_Ca_CDZ_10SEC_02	2	8.03668	302516	741.209
Calmodulin	53	66	INEVDADGNGTIDF	13	1479.66	Holo_CaM_CDZ	0.167	20210112_S_SBr_CaM_Ca_CDZ_10SEC_03	2	8.07633	121093	741.196
Calmodulin	53	66	INEVDADGNGTIDF	13	1479.66	Holo_CaM_CDZ	0.333	20201209_S_SBr_CaM_Ca_CDZ_20SEC_01	2	8.03848	305088	741.386
Calmodulin	53	66	INEVDADGNGTIDF	13	1479.66	Holo_CaM_CDZ	0.333	20201215_S_SBr_CaM_Ca_CDZ_20SEC_02	2	8.04106	388336	741.372
Calmodulin	53	66	INEVDADGNGTIDF	13	1479.66	Holo_CaM_CDZ	0.333	20210112_S_SBr_CaM_Ca_CDZ_20SEC_03	2	8.06636	207693	741.32
Calmodulin	53	66	INEVDADGNGTIDF	13	1479.66	Holo_CaM_CDZ	0.5	20201210_S_SBr_CaM_Ca_CDZ_30SEC_01	2	8.03825	364628	741.535
Calmodulin	53	66	INEVDADGNGTIDF	13	1479.66	Holo_CaM_CDZ	0.5	20201215_S_SBr_CaM_Ca_CDZ_30SEC_02	2	8.03643	412729	741.497
Calmodulin	53	66	INEVDADGNGTIDF	13	1479.66	Holo_CaM_CDZ	0.5	20210113_S_SBr_CaM_Ca_CDZ_30SEC_03	2	8.07593	141283	741.422
Calmodulin	53	66	INEVDADGNGTIDF	13	1479.66	Holo_CaM_CDZ	1	20201211_S_SBr_CaM_Ca_CDZ_1MIN_01	2	8.03025	309089	741.671
Calmodulin	53	66	INEVDADGNGTIDF	13	1479.66	Holo_CaM_CDZ	1	20201216_S_SBr_CaM_Ca_CDZ_1MIN_02	2	8.04625	288873	741.642
Calmodulin	53	66	INEVDADGNGTIDF	13	1479.66	Holo_CaM_CDZ	1	20210113_S_SBr_CaM_Ca_CDZ_1MIN_03	2	8.07483	203106	741.615
Calmodulin	53	66	INEVDADGNGTIDF	13	1479.66	Holo_CaM_CDZ	10	20201211_S_SBr_CaM_Ca_CDZ_10MIN_01	2	8.03571	276339	741.994
Calmodulin	53	66	INEVDADGNGTIDF	13	1479.66	Holo_CaM_CDZ	10	20201216_S_SBr_CaM_Ca_CDZ_10MIN_02	2	8.0356	154915	741.936
Calmodulin	53	66	INEVDADGNGTIDF	13	1479.66	Holo_CaM_CDZ	10	20210113_S_SBr_CaM_Ca_CDZ_10MIN_03	2	8.06593	203821	741.903
Calmodulin	53	66	INEVDADGNGTIDF	13	1479.66	Holo_CaM_CDZ	30	20201211_S_SBr_CaM_Ca_CDZ_30MIN_01	2	8.03156	271952	742.111
Calmodulin	53	66	INEVDADGNGTIDF	13	1479.66	Holo_CaM_CDZ	30	20201216_S_SBr_CaM_Ca_CDZ_30MIN_02	2	8.03783	139662	742.125
Calmodulin	53	66	INEVDADGNGTIDF	13	1479.66	Holo_CaM_CDZ	30	20210114_S_SBr_CaM_Ca_CDZ_30MIN_03	2	8.0695	130051	742.217
Calmodulin	53	66	INEVDADGNGTIDF	13	1479.66	Holo_CaM_CDZ	120	20201214_S_SBr_CaM_Ca_CDZ_120MIN_01	2	8.02882	166085	742.585
Calmodulin	53	66	INEVDADGNGTIDF	13	1479.66	Holo_CaM_CDZ	120	20201218_S_SBr_CaM_Ca_CDZ_120MIN_02	2	8.0413	100986	742.478
Calmodulin	53	66	INEVDADGNGTIDF	13	1479.66	Holo_CaM_CDZ	120	20210114_S_SBr_CaM_Ca_CDZ_120MIN_03	2	8.06813	157815	742.686
Calmodulin	56	66	VDADGNGTIDF	10	1123.49	Holo_CaM	0	20201209_S_SBr_CaM_Ca_CTL_UND_01	1	7.71386	1464455	1124.03
Calmodulin	56	66	VDADGNGTIDF	10	1123.49	Holo_CaM	0	20201215_S_SBr_CaM_Ca_CTL_UND_02	1	7.71505	1733007	1124.02
Calmodulin	56	66	VDADGNGTIDF	10	1123.49	Holo_CaM	0	20210112_S_SBr_CaM_Ca_CTL_UND_03	1	7.73592	863340	1124.03
Calmodulin	56	66	VDADGNGTIDF	10	1123.49	Holo_CaM	0.167	20201209_S_SBr_CaM_Ca_CTL_10SEC_01	1	7.70362	1733058	1125.11
Calmodulin	56	66	VDADGNGTIDF	10	1123.49	Holo_CaM	0.167	20201215_S_SBr_CaM_Ca_CTL_10SEC_02	1	7.70998	2841995	1125.16
Calmodulin	56	66	VDADGNGTIDF	10	1123.49	Holo_CaM	0.167	20210112_S_SBr_CaM_Ca_CTL_10SEC_03	1	7.74479	957978	1125.14
Calmodulin	56	66	VDADGNGTIDF	10	1123.49	Holo_CaM	0.333	20201209_S_SBr_CaM_Ca_CTL_20SEC_01	1	7.71118	2548950	1125.39
Calmodulin	56	66	VDADGNGTIDF	10	1123.49	Holo_CaM	0.333	20210112_S_SBr_CaM_Ca_CTL_20SEC_03	1	7.74724	1787063	1125.4
Calmodulin	56	66	VDADGNGTIDF	10	1123.49	Holo_CaM	0.333	20210112_S_SBr_CaM_Ca_CTL_20SEC_02	1	7.7343	1997188	1125.33
Calmodulin	56	66	VDADGNGTIDF	10	1123.49	Holo_CaM	0.5	20201210_S_SBr_CaM_Ca_CTL_30SEC_01	1	7.70385	2235668	1125.52
Calmodulin	56	66	VDADGNGTIDF	10	1123.49	Holo_CaM	0.5	20201215_S_SBr_CaM_Ca_CTL_30SEC_02	1	7.70742	4299843	1125.55
Calmodulin	56	66	VDADGNGTIDF	10	1123.49	Holo_CaM	0.5	20210113_S_SBr_CaM_Ca_CTL_30SEC_03	1	7.7356	1234390	1125.58
Calmodulin	56	66	VDADGNGTIDF	10	1123.49	Holo_CaM	1	20201211_S_SBr_CaM_Ca_CTL_1MIN_01	1	7.70323	2344682	1125.85
Calmodulin	56	66	VDADGNGTIDF	10	1123.49	Holo_CaM	1	20201216_S_SBr_CaM_Ca_CTL_1MIN_02	1	7.70774	2340946	1125.84
Calmodulin	56	66	VDADGNGTIDF	10	1123.49	Holo_CaM	1	20210113_S_SBr_CaM_Ca_CTL_1MIN_03	1	7.73702	1580326	1125.83
Calmodulin	56	66	VDADGNGTIDF	10	1123.49	Holo_CaM	10	20201211_S_SBr_CaM_Ca_CTL_10MIN_01	1	7.70732	2441731	1126.63
Calmodulin	56	66	VDADGNGTIDF	10	1123.49	Holo_CaM	10	20201216_S_SBr_CaM_Ca_CTL_10MIN_02	1	7.70259	1476982	1126.46
Calmodulin	56	66	VDADGNGTIDF	10	1123.49	Holo_CaM	10	20210113_S_SBr_CaM_Ca_CTL_10MIN_03	1	7.73654	1853354	1126.69
Calmodulin	56	66	VDADGNGTIDF	10	1123.49	Holo_CaM	30	20201211_S_SBr_CaM_Ca_CTL_30MIN_01	1	7.69729	2420031	1126.96
Calmodulin	56	66	VDADGNGTIDF	10	1123.49	Holo_CaM	30	20201216_S_SBr_CaM_Ca_CTL_30MIN_02	1	7.70227	1566866	1126.74
Calmodulin	56	66	VDADGNGTIDF	10	1123.49	Holo_CaM	30	20210114_S_SBr_CaM_Ca_CTL_30MIN_03	1	7.73777	1585924	1126.97
Calmodulin	56	66	VDADGNGTIDF	10	1123.49	Holo_CaM	120	20201214_S_SBr_CaM_Ca_CTL_120MIN_01	1	7.70123	2404152	1127.42
Calmodulin	56	66	VDADGNGTIDF	10	1123.49	Holo_CaM	120	20201218_S_SBr_CaM_Ca_CTL_120MIN_02	1	7.71442	1059212	1127.26
Calmodulin	56	66	VDADGNGTIDF	10	1123.49	Holo_CaM	120	20210114_S_SBr_CaM_Ca_CTL_120MIN_03	1	7.73079	1267243	1127.5
Calmodulin	56	66	VDADGNGTIDF	10	1123.49	Holo_CaM_CDZ	0	20201210_S_SBr_CaM_Ca_CDZ_UND_01	1	7.71044	1541621	1124.04
Calmodulin	56	66	VDADGNGTIDF	10	1123.49	Holo_CaM_CDZ	0	20201215_S_SBr_CaM_Ca_CDZ_UND_02	1	7.70235	2368019	1124.03
Calmodulin	56	66	VDADGNGTIDF	10	1123.49	Holo_CaM_CDZ	0	20210112_S_SBr_CaM_Ca_CDZ_UND_03	1	7.7332	1015104	1124.06
Calmodulin	56	66	VDADGNGTIDF	10	1123.49	Holo_CaM_CDZ	0.167	20201209_S_SBr_CaM_Ca_CDZ_10SEC_01	1	7.70883	2141902	1124.67
Calmodulin	56	66	VDADGNGTIDF	10	1123.49	Holo_CaM_CDZ	0.167	20201215_S_SBr_CaM_Ca_CDZ_10SEC_02	1	7.70634	2567348	1124.67
Calmodulin	56	66	VDADGNGTIDF	10	1123.49	Holo_CaM_CDZ	0.167	20210112_S_SBr_CaM_Ca_CDZ_10SEC_03	1	7.74169	1127577	1124.66
Calmodulin	56	66	VDADGNGTIDF	10	1123.49	Holo_CaM_CDZ	0.333	20201209_S_SBr_CaM_Ca_CDZ_20SEC_01	1	7.70914	2518809	1124.89
Calmodulin	56	66	VDADGNGTIDF	10	1123.49	Holo_CaM_CDZ	0.333	20201215_S_SBr_CaM_Ca_CDZ_20SEC_02	1	7.70739	3135534	1124.94
Calmodulin	56	66	VDADGNGTIDF	10	1123.49	Holo_CaM_CDZ	0.333	20210112_S_SBr_CaM_Ca_CDZ_20SEC_03	1	7.73606	1646851	1124.92
Calmodulin	56	66	VDADGNGTIDF	10	1123.49	Holo_CaM_CDZ	0.5	20201210_S_SBr_CaM_Ca_CDZ_30SEC_01	1	7.7086	2982629	1125.04
Calmodulin	56	66	VDADGNGTIDF	10	1123.49	Holo_CaM_CDZ	0.5	20201215_S_SBr_CaM_Ca_CDZ_30SEC_02	1	7.70348	3216799	1125.03
Calmodulin	56	66	VDADGNGTIDF	10	1123.49	Holo_CaM_CDZ	0.5	20210113_S_SBr_CaM_Ca_CDZ_30SEC_03	1	7.74205	1246616	1125.07
Calmodulin	56	66	VDADGNGTIDF	10	1123.49	Holo_CaM_CDZ	1	20201211_S_SBr_CaM_Ca_CDZ_1MIN_01	1	7.69745	2388649	1125.26
Calmodulin	56	66	VDADGNGTIDF	10	1123.49	Holo_CaM_CDZ	1	20201216_S_SBr_CaM_Ca_CDZ_1MIN_02	1	7.71497	2187080	1125.24
Calmodulin	56	66	VDADGNGTIDF	10	1123.49	Holo_CaM_CDZ	1	20210113_S_SBr_CaM_Ca_CDZ_1MIN_03	1	7.73481	1624043	1125.24
Calmodulin	56	66	VDADGNGTIDF	10	1123.49	Holo_CaM_CDZ	10	20201211_S_SBr_CaM_Ca_CDZ_10MIN_01	1	7.70382	2149981	1125.51
Calmodulin	56	66	VDADGNGTIDF	10	1123.49	Holo_CaM_CDZ	10	20201216_S_SBr_CaM_Ca_CDZ_10MIN_02	1	7.70364	1110412	1125.43
Calmodulin	56	66	VDADGNGTIDF	10	1123.49	Holo_CaM_CDZ	10	20210113_S_SBr_CaM_Ca_CDZ_10MIN_03	1	7.73008	1566307	1125.48
Calmodulin	56	66	VDADGNGTIDF	10	1123.49	Holo_CaM_CDZ	30	20201211_S_SBr_CaM_Ca_CDZ_30MIN_01	1	7.69891	1990639	1125.84
Calmodulin	56	66	VDADGNGTIDF	10	1123.49	Holo_CaM_CDZ	30	20201216_S_SBr_CaM_Ca_CDZ_30MIN_02	1	7.70853	1128372	1125.76
Calmodulin	56	66	VDADGNGTIDF	10	1123.49	Holo_CaM_CDZ	30	20210114_S_SBr_CaM_Ca_CDZ_30MIN_03	1	7.73539	1126775	1125.88
Calmodulin	56	66	VDADGNGTIDF	10	1123.49	Holo_CaM_CDZ	120	20201214_S_SBr_CaM_Ca_CDZ_120MIN_01	1	7.70041	1479464	1126.45
Calmodulin	56	66	VDADGNGTIDF	10	1123.49	Holo_CaM_CDZ	120	20201218_S_SBr_CaM_Ca_CDZ_120MIN_02	1	7.71313	895570	1126.36
Calmodulin	56	66	VDADGNGTIDF	10	1123.49	Holo_CaM_CDZ	120	20210114_S_SBr_CaM_Ca_CDZ_120MIN_03	1	7.73296	1208104	1126.5
Calmodulin	73	84	MARKMKDTDSEE	11	1440.65	Holo_CaM	0	20201209_S_SBr_CaM_Ca_CTL_UND_01	2	2.51808	2538922	721.268
Calmodulin	73	84	MARKMKDTDSEE	11	1440.65	Holo_CaM	0	20201215_S_SBr_CaM_Ca_CTL_UND_02	2	2.5225	3070252	721.279
Calmodulin	73	84	MARKMKDTDSEE	11	1440.65	Holo_CaM	0	20210112_S_SBr_CaM_Ca_CTL_UND_03	2	2.51475	1653600	721.274
Calmodulin	73	84	MARKMKDTDSEE	11	1440.65	Holo_CaM	0.167	20201209_S_SBr_CaM_Ca_CTL_10SEC_01	2	2.52053	2705979	723.296
Calmodulin	73	84	MARKMKDTDSEE	11	1440.65	Holo_CaM	0.167	20201215_S_SBr_CaM_Ca_CTL_10SEC_02	2	2.52008	4234630	723.369
Calmodulin	73	84	MARKMKDTDSEE	11	1440.65	Holo_CaM	0.167	20210112_S_SBr_CaM_Ca_CTL_10SEC_03	2	2.51987	2466749	723.411
Calmodulin	73	84	MARKMKDTDSEE	11	1440.65	Holo_CaM	0.333	20201209_S_SBr_CaM_Ca_CTL_20SEC_01	2	2.5187	3469478	723.375
Calmodulin	73	84	MARKMKDTDSEE	11	1440.65	Holo_CaM	0.333	20210112_S_SBr_CaM_Ca_CTL_20SEC_03	2	2.51949	3328704	723.437
Calmodulin	73	84	MARKMKDTDSEE	11	1440.65	Holo_CaM	0.333	20210112_S_SBr_CaM_Ca_CTL_20SEC_02	2	2.51608	2602725	723.454
Calmodulin	73	84	MARKMKDTDSEE	11	1440.65	Holo_CaM	0.5	20201210_S_SBr_CaM_Ca_CTL_30SEC_01	2	2.5178	2753573	723.382
Calmodulin	73	84	MARKMKDTDSEE	11	1440.65	Holo_CaM	0.5	20201215_S_SBr_CaM_Ca_CTL_30SEC_02	2	2.52381	4757863	723.35
Calmodulin	73	84	MARKMKDTDSEE	11	1440.65	Holo_CaM	0.5	20210113_S_SBr_CaM_Ca_CTL_30SEC_03	2	2.52161	2506653	723.474
Calmodulin	73	84	MARKMKDTDSEE	11	1440.65	Holo_CaM	1	20201211_S_SBr_CaM_Ca_CTL_1MIN_01	2	2.52071	3566167	723.374
Calmodulin	73	84	MARKMKDTDSEE	11	1440.65	Holo_CaM	1	20201216_S_SBr_CaM_Ca_CTL_1MIN_02	2	2.52106	3396375	723.354
Calmodulin	73	84	MARKMKDTDSEE	11	1440.65	Holo_CaM	1	20210113_S_SBr_CaM_Ca_CTL_1MIN_03	2	2.51817	3018549	723.471
Calmodulin	73	84	MARKMKDTDSEE	11	1440.65	Holo_CaM	10	20201211_S_SBr_CaM_Ca_CTL_10MIN_01	2	2.5227	3661744	723.387
Calmodulin	73	84	MARKMKDTDSEE	11	1440.65	Holo_CaM	10	20201216_S_SBr_CaM_Ca_CTL_10MIN_02	2	2.51664	1733770	723.362
Calmodulin	73	84	MARKMKDTDSEE	11	1440.65	Holo_CaM	10	20210113_S_SBr_CaM_Ca_CTL_10MIN_03	2	2.52119	3137547	723.475
Calmodulin	73	84	MARKMKDTDSEE	11	1440.65	Holo_CaM	30	20201211_S_SBr_CaM_Ca_CTL_30MIN_01	2	2.52178	3347015	723.382
Calmodulin	73	84	MARKMKDTDSEE	11	1440.65	Holo_CaM	30	20201216_S_SBr_CaM_Ca_CTL_30MIN_02	2	2.51981	1835762	723.372
Calmodulin	73	84	MARKMKDTDSEE	11	1440.65	Holo_CaM	30	20210114_S_SBr_CaM_Ca_CTL_30MIN_03	2	2.51997	2921616	723.473
Calmodulin	73	84	MARKMKDTDSEE	11	1440.65	Holo_CaM	120	20201214_S_SBr_CaM_Ca_CTL_120MIN_01	2	2.52161	3843538	723.341
Calmodulin	73	84	MARKMKDTDSEE	11	1440.65	Holo_CaM	120	20201218_S_SBr_CaM_Ca_CTL_120MIN_02	2	2.51913	1681298	723.372
Calmodulin	73	84	MARKMKDTDSEE	11	1440.65	Holo_CaM	120	20210114_S_SBr_CaM_Ca_CTL_120MIN_03	2	2.52394	2158903	723.445
Calmodulin	73	84	MARKMKDTDSEE	11	1440.65	Holo_CaM_CDZ	0	20201210_S_SBr_CaM_Ca_CDZ_UND_01	2	2.5207	2900964	721.268
Calmodulin	73	84	MARKMKDTDSEE	11	1440.65	Holo_CaM_CDZ	0	20201215_S_SBr_CaM_Ca_CDZ_UND_02	2	2.52424	2715549	721.298
Calmodulin	73	84	MARKMKDTDSEE	11	1440.65	Holo_CaM_CDZ	0	20210112_S_SBr_CaM_Ca_CDZ_UND_03	2	2.51667	1371457	721.29
Calmodulin	73	84	MARKMKDTDSEE	11	1440.65	Holo_CaM_CDZ	0.167	20201209_S_SBr_CaM_Ca_CDZ_10SEC_01	2	2.51837	3061796	723.136
Calmodulin	73	84	MARKMKDTDSEE	11	1440.65	Holo_CaM_CDZ	0.167	20201215_S_SBr_CaM_Ca_CDZ_10SEC_02	2	2.52095	3520278	723.164
Calmodulin	73	84	MARKMKDTDSEE	11	1440.65	Holo_CaM_CDZ	0.167	20210112_S_SBr_CaM_Ca_CDZ_10SEC_03	2	2.5189	2600087	723.21
Calmodulin	73	84	MARKMKDTDSEE	11	1440.65	Holo_CaM_CDZ	0.333	20201209_S_SBr_CaM_Ca_CDZ_20SEC_01	2	2.52189	3467729	723.206
Calmodulin	73	84	MARKMKDTDSEE	11	1440.65	Holo_CaM_CDZ	0.333	20201215_S_SBr_CaM_Ca_CDZ_20SEC_02	2	2.5224	4017278	723.188
Calmodulin	73	84	MARKMKDTDSEE	11	1440.65	Holo_CaM_CDZ	0.333	20210112_S_SBr_CaM_Ca_CDZ_20SEC_03	2	2.52119	3026021	723.297
Calmodulin	73	84	MARKMKDTDSEE	11	1440.65	Holo_CaM_CDZ	0.5	20201210_S_SBr_CaM_Ca_CDZ_30SEC_01	2	2.51912	3871386	723.277
Calmodulin	73	84	MARKMKDTDSEE	11	1440.65	Holo_CaM_CDZ	0.5	20201215_S_SBr_CaM_Ca_CDZ_30SEC_02	2	2.52178	3346329	723.256
Calmodulin	73	84	MARKMKDTDSEE	11	1440.65	Holo_CaM_CDZ	0.5	20210113_S_SBr_CaM_Ca_CDZ_30SEC_03	2	2.51848	2657168	723.357
Calmodulin	73	84	MARKMKDTDSEE	11	1440.65	Holo_CaM_CDZ	1	20201211_S_SBr_CaM_Ca_CDZ_1MIN_01	2	2.51994	3541634	723.28
Calmodulin	73	84	MARKMKDTDSEE	11	1440.65	Holo_CaM_CDZ	1	20201216_S_SBr_CaM_Ca_CDZ_1MIN_02	2	2.5218	3039347	723.302
Calmodulin	73	84	MARKMKDTDSEE	11	1440.65	Holo_CaM_CDZ	1	20210113_S_SBr_CaM_Ca_CDZ_1MIN_03	2	2.51945	3003921	723.422
Calmodulin	73	84	MARKMKDTDSEE	11	1440.65	Holo_CaM_CDZ	10	20201211_S_SBr_CaM_Ca_CDZ_10MIN_01	2	2.51949	3131633	723.359
Calmodulin	73	84	MARKMKDTDSEE	11	1440.65	Holo_CaM_CDZ	10	20201216_S_SBr_CaM_Ca_CDZ_10MIN_02	2	2.52095	1638119	723.318
Calmodulin	73	84	MARKMKDTDSEE	11	1440.65	Holo_CaM_CDZ	10	20210113_S_SBr_CaM_Ca_CDZ_10MIN_03	2	2.51553	2039220	723.447
Calmodulin	73	84	MARKMKDTDSEE	11	1440.65	Holo_CaM_CDZ	30	20201211_S_SBr_CaM_Ca_CDZ_30MIN_01	2	2.52017	2731994	723.354
Calmodulin	73	84	MARKMKDTDSEE	11	1440.65	Holo_CaM_CDZ	30	20201216_S_SBr_CaM_Ca_CDZ_30MIN_02	2	2.52086	1677930	723.303
Calmodulin	73	84	MARKMKDTDSEE	11	1440.65	Holo_CaM_CDZ	30	20210114_S_SBr_CaM_Ca_CDZ_30MIN_03	2	2.51968	2098086	723.462
Calmodulin	73	84	MARKMKDTDSEE	11	1440.65	Holo_CaM_CDZ	120	20201214_S_SBr_CaM_Ca_CDZ_120MIN_01	2	2.52004	2511657	723.286
Calmodulin	73	84	MARKMKDTDSEE	11	1440.65	Holo_CaM_CDZ	120	20201218_S_SBr_CaM_Ca_CDZ_120MIN_02	2	2.52195	1498336	723.342
Calmodulin	73	84	MARKMKDTDSEE	11	1440.65	Holo_CaM_CDZ	120	20210114_S_SBr_CaM_Ca_CDZ_120MIN_03	2	2.52329	2146761	723.433
Calmodulin	73	85	MARKMKDTDSEEE	12	1569.69	Holo_CaM	0	20201209_S_SBr_CaM_Ca_CTL_UND_01	2	2.51511	774409	785.865
Calmodulin	73	85	MARKMKDTDSEEE	12	1569.69	Holo_CaM	0	20201215_S_SBr_CaM_Ca_CTL_UND_02	2	2.52045	1042393	785.877
Calmodulin	73	85	MARKMKDTDSEEE	12	1569.69	Holo_CaM	0	20210112_S_SBr_CaM_Ca_CTL_UND_03	2	2.51027	448926	785.868
Calmodulin	73	85	MARKMKDTDSEEE	12	1569.69	Holo_CaM	0.167	20201209_S_SBr_CaM_Ca_CTL_10SEC_01	2	2.51831	869085	788.112
Calmodulin	73	85	MARKMKDTDSEEE	12	1569.69	Holo_CaM	0.167	20201215_S_SBr_CaM_Ca_CTL_10SEC_02	2	2.51968	1314081	788.192
Calmodulin	73	85	MARKMKDTDSEEE	12	1569.69	Holo_CaM	0.167	20210112_S_SBr_CaM_Ca_CTL_10SEC_03	2	2.51804	738143	788.241
Calmodulin	73	85	MARKMKDTDSEEE	12	1569.69	Holo_CaM	0.333	20201209_S_SBr_CaM_Ca_CTL_20SEC_01	2	2.51853	1098506	788.17
Calmodulin	73	85	MARKMKDTDSEEE	12	1569.69	Holo_CaM	0.333	20210112_S_SBr_CaM_Ca_CTL_20SEC_03	2	2.51927	1072125	788.228
Calmodulin	73	85	MARKMKDTDSEEE	12	1569.69	Holo_CaM	0.333	20210112_S_SBr_CaM_Ca_CTL_20SEC_02	2	2.51657	758976	788.304
Calmodulin	73	85	MARKMKDTDSEEE	12	1569.69	Holo_CaM	0.5	20201210_S_SBr_CaM_Ca_CTL_30SEC_01	2	2.51576	854969	788.209
Calmodulin	73	85	MARKMKDTDSEEE	12	1569.69	Holo_CaM	0.5	20201215_S_SBr_CaM_Ca_CTL_30SEC_02	2	2.52373	1585222	788.183
Calmodulin	73	85	MARKMKDTDSEEE	12	1569.69	Holo_CaM	0.5	20210113_S_SBr_CaM_Ca_CTL_30SEC_03	2	2.52005	806028	788.333
Calmodulin	73	85	MARKMKDTDSEEE	12	1569.69	Holo_CaM	1	20201211_S_SBr_CaM_Ca_CTL_1MIN_01	2	2.52028	1168525	788.196
Calmodulin	73	85	MARKMKDTDSEEE	12	1569.69	Holo_CaM	1	20201216_S_SBr_CaM_Ca_CTL_1MIN_02	2	2.52002	1104628	788.247
Calmodulin	73	85	MARKMKDTDSEEE	12	1569.69	Holo_CaM	1	20210113_S_SBr_CaM_Ca_CTL_1MIN_03	2	2.51742	931516	788.311
Calmodulin	73	85	MARKMKDTDSEEE	12	1569.69	Holo_CaM	10	20201211_S_SBr_CaM_Ca_CTL_10MIN_01	2	2.52294	1203493	788.178
Calmodulin	73	85	MARKMKDTDSEEE	12	1569.69	Holo_CaM	10	20201216_S_SBr_CaM_Ca_CTL_10MIN_02	2	2.51394	521309	788.209
Calmodulin	73	85	MARKMKDTDSEEE	12	1569.69	Holo_CaM	10	20210113_S_SBr_CaM_Ca_CTL_10MIN_03	2	2.52156	1024246	788.359
Calmodulin	73	85	MARKMKDTDSEEE	12	1569.69	Holo_CaM	30	20201211_S_SBr_CaM_Ca_CTL_30MIN_01	2	2.52251	1059372	788.183
Calmodulin	73	85	MARKMKDTDSEEE	12	1569.69	Holo_CaM	30	20201216_S_SBr_CaM_Ca_CTL_30MIN_02	2	2.52106	540800	788.192
Calmodulin	73	85	MARKMKDTDSEEE	12	1569.69	Holo_CaM	30	20210114_S_SBr_CaM_Ca_CTL_30MIN_03	2	2.51895	942243	788.328
Calmodulin	73	85	MARKMKDTDSEEE	12	1569.69	Holo_CaM	120	20201214_S_SBr_CaM_Ca_CTL_120MIN_01	2	2.52118	1304571	788.175
Calmodulin	73	85	MARKMKDTDSEEE	12	1569.69	Holo_CaM	120	20201218_S_SBr_CaM_Ca_CTL_120MIN_02	2	2.51865	529479	788.173
Calmodulin	73	85	MARKMKDTDSEEE	12	1569.69	Holo_CaM	120	20210114_S_SBr_CaM_Ca_CTL_120MIN_03	2	2.52343	693292	788.271
Calmodulin	73	85	MARKMKDTDSEEE	12	1569.69	Holo_CaM_CDZ	0	20201210_S_SBr_CaM_Ca_CDZ_UND_01	2	2.51943	935261	785.879
Calmodulin	73	85	MARKMKDTDSEEE	12	1569.69	Holo_CaM_CDZ	0	20201215_S_SBr_CaM_Ca_CDZ_UND_02	2	2.5225	895136	785.885
Calmodulin	73	85	MARKMKDTDSEEE	12	1569.69	Holo_CaM_CDZ	0	20210112_S_SBr_CaM_Ca_CDZ_UND_03	2	2.51441	390793	785.868
Calmodulin	73	85	MARKMKDTDSEEE	12	1569.69	Holo_CaM_CDZ	0.167	20201209_S_SBr_CaM_Ca_CDZ_10SEC_01	2	2.51738	950146	787.942
Calmodulin	73	85	MARKMKDTDSEEE	12	1569.69	Holo_CaM_CDZ	0.167	20201215_S_SBr_CaM_Ca_CDZ_10SEC_02	2	2.52018	1098871	787.978
Calmodulin	73	85	MARKMKDTDSEEE	12	1569.69	Holo_CaM_CDZ	0.167	20210112_S_SBr_CaM_Ca_CDZ_10SEC_03	2	2.51725	766293	788.044
Calmodulin	73	85	MARKMKDTDSEEE	12	1569.69	Holo_CaM_CDZ	0.333	20201209_S_SBr_CaM_Ca_CDZ_20SEC_01	2	2.52148	1084018	788.019
Calmodulin	73	85	MARKMKDTDSEEE	12	1569.69	Holo_CaM_CDZ	0.333	20201215_S_SBr_CaM_Ca_CDZ_20SEC_02	2	2.52155	1323890	788.018
Calmodulin	73	85	MARKMKDTDSEEE	12	1569.69	Holo_CaM_CDZ	0.333	20210112_S_SBr_CaM_Ca_CDZ_20SEC_03	2	2.52091	939864	788.153
Calmodulin	73	85	MARKMKDTDSEEE	12	1569.69	Holo_CaM_CDZ	0.5	20201210_S_SBr_CaM_Ca_CDZ_30SEC_01	2	2.51861	1260424	788.092
Calmodulin	73	85	MARKMKDTDSEEE	12	1569.69	Holo_CaM_CDZ	0.5	20201215_S_SBr_CaM_Ca_CDZ_30SEC_02	2	2.52138	1042914	788.091
Calmodulin	73	85	MARKMKDTDSEEE	12	1569.69	Holo_CaM_CDZ	0.5	20210113_S_SBr_CaM_Ca_CDZ_30SEC_03	2	2.51796	820368	788.21
Calmodulin	73	85	MARKMKDTDSEEE	12	1569.69	Holo_CaM_CDZ	1	20201211_S_SBr_CaM_Ca_CDZ_1MIN_01	2	2.51881	1120488	788.113
Calmodulin	73	85	MARKMKDTDSEEE	12	1569.69	Holo_CaM_CDZ	1	20201216_S_SBr_CaM_Ca_CDZ_1MIN_02	2	2.52049	994025	788.163
Calmodulin	73	85	MARKMKDTDSEEE	12	1569.69	Holo_CaM_CDZ	1	20210113_S_SBr_CaM_Ca_CDZ_1MIN_03	2	2.51808	917867	788.268
Calmodulin	73	85	MARKMKDTDSEEE	12	1569.69	Holo_CaM_CDZ	10	20201211_S_SBr_CaM_Ca_CDZ_10MIN_01	2	2.51952	1051319	788.164
Calmodulin	73	85	MARKMKDTDSEEE	12	1569.69	Holo_CaM_CDZ	10	20201216_S_SBr_CaM_Ca_CDZ_10MIN_02	2	2.52123	494497	788.13
Calmodulin	73	85	MARKMKDTDSEEE	12	1569.69	Holo_CaM_CDZ	10	20210113_S_SBr_CaM_Ca_CDZ_10MIN_03	2	2.51378	613205	788.274
Calmodulin	73	85	MARKMKDTDSEEE	12	1569.69	Holo_CaM_CDZ	30	20201211_S_SBr_CaM_Ca_CDZ_30MIN_01	2	2.52068	924540	788.159
Calmodulin	73	85	MARKMKDTDSEEE	12	1569.69	Holo_CaM_CDZ	30	20201216_S_SBr_CaM_Ca_CDZ_30MIN_02	2	2.51962	553652	788.141
Calmodulin	73	85	MARKMKDTDSEEE	12	1569.69	Holo_CaM_CDZ	30	20210114_S_SBr_CaM_Ca_CDZ_30MIN_03	2	2.51965	687516	788.292
Calmodulin	73	85	MARKMKDTDSEEE	12	1569.69	Holo_CaM_CDZ	120	20201214_S_SBr_CaM_Ca_CDZ_120MIN_01	2	2.52046	844612	788.085
Calmodulin	73	85	MARKMKDTDSEEE	12	1569.69	Holo_CaM_CDZ	120	20201218_S_SBr_CaM_Ca_CDZ_120MIN_02	2	2.52131	476194	788.162
Calmodulin	73	85	MARKMKDTDSEEE	12	1569.69	Holo_CaM_CDZ	120	20210114_S_SBr_CaM_Ca_CDZ_120MIN_03	2	2.52196	700936	788.268
Calmodulin	84	90	EEIREAF	6	893.436	Holo_CaM	0	20201209_S_SBr_CaM_Ca_CTL_UND_01	2	5.49116	114647	447.464
Calmodulin	84	90	EEIREAF	6	893.436	Holo_CaM	0	20201215_S_SBr_CaM_Ca_CTL_UND_02	2	5.49326	141561	447.437
Calmodulin	84	90	EEIREAF	6	893.436	Holo_CaM	0	20210112_S_SBr_CaM_Ca_CTL_UND_03	2	5.50553	111726	447.44
Calmodulin	84	90	EEIREAF	6	893.436	Holo_CaM	0.167	20201209_S_SBr_CaM_Ca_CTL_10SEC_01	2	5.48188	129519	447.834
Calmodulin	84	90	EEIREAF	6	893.436	Holo_CaM	0.167	20201215_S_SBr_CaM_Ca_CTL_10SEC_02	2	5.48796	208358	447.931
Calmodulin	84	90	EEIREAF	6	893.436	Holo_CaM	0.167	20210112_S_SBr_CaM_Ca_CTL_10SEC_03	2	5.51678	106071	447.888
Calmodulin	84	90	EEIREAF	6	893.436	Holo_CaM	0.333	20201209_S_SBr_CaM_Ca_CTL_20SEC_01	2	5.48723	160990	448.141
Calmodulin	84	90	EEIREAF	6	893.436	Holo_CaM	0.333	20210112_S_SBr_CaM_Ca_CTL_20SEC_03	2	5.51795	139520	448.15
Calmodulin	84	90	EEIREAF	6	893.436	Holo_CaM	0.333	20210112_S_SBr_CaM_Ca_CTL_20SEC_02	2	5.50398	137406	448.157
Calmodulin	84	90	EEIREAF	6	893.436	Holo_CaM	0.5	20201210_S_SBr_CaM_Ca_CTL_30SEC_01	2	5.47846	165056	448.299
Calmodulin	84	90	EEIREAF	6	893.436	Holo_CaM	0.5	20201215_S_SBr_CaM_Ca_CTL_30SEC_02	2	5.48307	206085	448.307
Calmodulin	84	90	EEIREAF	6	893.436	Holo_CaM	0.5	20210113_S_SBr_CaM_Ca_CTL_30SEC_03	2	5.50647	108031	448.24
Calmodulin	84	90	EEIREAF	6	893.436	Holo_CaM	1	20201211_S_SBr_CaM_Ca_CTL_1MIN_01	2	5.4784	158804	448.505
Calmodulin	84	90	EEIREAF	6	893.436	Holo_CaM	1	20201216_S_SBr_CaM_Ca_CTL_1MIN_02	2	5.48622	180627	448.509
Calmodulin	84	90	EEIREAF	6	893.436	Holo_CaM	1	20210113_S_SBr_CaM_Ca_CTL_1MIN_03	2	5.50973	123166	448.503
Calmodulin	84	90	EEIREAF	6	893.436	Holo_CaM	10	20201211_S_SBr_CaM_Ca_CTL_10MIN_01	2	5.48473	154815	448.939
Calmodulin	84	90	EEIREAF	6	893.436	Holo_CaM	10	20201216_S_SBr_CaM_Ca_CTL_10MIN_02	2	5.47756	103838	448.949
Calmodulin	84	90	EEIREAF	6	893.436	Holo_CaM	10	20210113_S_SBr_CaM_Ca_CTL_10MIN_03	2	5.50782	142887	448.977
Calmodulin	84	90	EEIREAF	6	893.436	Holo_CaM	30	20201211_S_SBr_CaM_Ca_CTL_30MIN_01	2	5.47341	155657	448.943
Calmodulin	84	90	EEIREAF	6	893.436	Holo_CaM	30	20201216_S_SBr_CaM_Ca_CTL_30MIN_02	2	5.47203	107757	448.95
Calmodulin	84	90	EEIREAF	6	893.436	Holo_CaM	30	20210114_S_SBr_CaM_Ca_CTL_30MIN_03	2	5.50753	126490	448.972
Calmodulin	84	90	EEIREAF	6	893.436	Holo_CaM	120	20201214_S_SBr_CaM_Ca_CTL_120MIN_01	2	5.47617	208769	448.986
Calmodulin	84	90	EEIREAF	6	893.436	Holo_CaM	120	20201218_S_SBr_CaM_Ca_CTL_120MIN_02	2	5.49046	84952	448.866
Calmodulin	84	90	EEIREAF	6	893.436	Holo_CaM	120	20210114_S_SBr_CaM_Ca_CTL_120MIN_03	2	5.50186	86174	448.987
Calmodulin	84	90	EEIREAF	6	893.436	Holo_CaM_CDZ	0	20201210_S_SBr_CaM_Ca_CDZ_UND_01	2	5.49012	114541	447.458
Calmodulin	84	90	EEIREAF	6	893.436	Holo_CaM_CDZ	0	20201215_S_SBr_CaM_Ca_CDZ_UND_02	2	5.48297	124084	447.47
Calmodulin	84	90	EEIREAF	6	893.436	Holo_CaM_CDZ	0	20210112_S_SBr_CaM_Ca_CDZ_UND_03	2	5.50759	82500	447.453
Calmodulin	84	90	EEIREAF	6	893.436	Holo_CaM_CDZ	0.167	20201209_S_SBr_CaM_Ca_CDZ_10SEC_01	2	5.48872	138259	447.538
Calmodulin	84	90	EEIREAF	6	893.436	Holo_CaM_CDZ	0.167	20201215_S_SBr_CaM_Ca_CDZ_10SEC_02	2	5.48722	169708	447.602
Calmodulin	84	90	EEIREAF	6	893.436	Holo_CaM_CDZ	0.167	20210112_S_SBr_CaM_Ca_CDZ_10SEC_03	2	5.51509	113492	447.542
Calmodulin	84	90	EEIREAF	6	893.436	Holo_CaM_CDZ	0.333	20201209_S_SBr_CaM_Ca_CDZ_20SEC_01	2	5.48782	167780	447.638
Calmodulin	84	90	EEIREAF	6	893.436	Holo_CaM_CDZ	0.333	20201215_S_SBr_CaM_Ca_CDZ_20SEC_02	2	5.49048	184618	447.621
Calmodulin	84	90	EEIREAF	6	893.436	Holo_CaM_CDZ	0.333	20210112_S_SBr_CaM_Ca_CDZ_20SEC_03	2	5.5103	127045	447.657
Calmodulin	84	90	EEIREAF	6	893.436	Holo_CaM_CDZ	0.5	20201210_S_SBr_CaM_Ca_CDZ_30SEC_01	2	5.48492	186427	447.689
Calmodulin	84	90	EEIREAF	6	893.436	Holo_CaM_CDZ	0.5	20201215_S_SBr_CaM_Ca_CDZ_30SEC_02	2	5.48427	193102	447.697
Calmodulin	84	90	EEIREAF	6	893.436	Holo_CaM_CDZ	0.5	20210113_S_SBr_CaM_Ca_CDZ_30SEC_03	2	5.5151	112738	447.682
Calmodulin	84	90	EEIREAF	6	893.436	Holo_CaM_CDZ	1	20201211_S_SBr_CaM_Ca_CDZ_1MIN_01	2	5.47688	163489	447.796
Calmodulin	84	90	EEIREAF	6	893.436	Holo_CaM_CDZ	1	20201216_S_SBr_CaM_Ca_CDZ_1MIN_02	2	5.49561	153215	447.817
Calmodulin	84	90	EEIREAF	6	893.436	Holo_CaM_CDZ	1	20210113_S_SBr_CaM_Ca_CDZ_1MIN_03	2	5.5096	126061	447.767
Calmodulin	84	90	EEIREAF	6	893.436	Holo_CaM_CDZ	10	20201211_S_SBr_CaM_Ca_CDZ_10MIN_01	2	5.48048	146348	448.325
Calmodulin	84	90	EEIREAF	6	893.436	Holo_CaM_CDZ	10	20201216_S_SBr_CaM_Ca_CDZ_10MIN_02	2	5.4777	90607	448.316
Calmodulin	84	90	EEIREAF	6	893.436	Holo_CaM_CDZ	10	20210113_S_SBr_CaM_Ca_CDZ_10MIN_03	2	5.50003	117170	448.342
Calmodulin	84	90	EEIREAF	6	893.436	Holo_CaM_CDZ	30	20201211_S_SBr_CaM_Ca_CDZ_30MIN_01	2	5.47518	121184	448.495
Calmodulin	84	90	EEIREAF	6	893.436	Holo_CaM_CDZ	30	20201216_S_SBr_CaM_Ca_CDZ_30MIN_02	2	5.48373	75924	448.515
Calmodulin	84	90	EEIREAF	6	893.436	Holo_CaM_CDZ	30	20210114_S_SBr_CaM_Ca_CDZ_30MIN_03	2	5.50583	82791	448.478
Calmodulin	84	90	EEIREAF	6	893.436	Holo_CaM_CDZ	120	20201214_S_SBr_CaM_Ca_CDZ_120MIN_01	2	5.47581	143940	448.576
Calmodulin	84	90	EEIREAF	6	893.436	Holo_CaM_CDZ	120	20201218_S_SBr_CaM_Ca_CDZ_120MIN_02	2	5.48927	75713	448.633
Calmodulin	84	90	EEIREAF	6	893.436	Holo_CaM_CDZ	120	20210114_S_SBr_CaM_Ca_CDZ_120MIN_03	2	5.50642	87004	448.673
Calmodulin	84	103	EEIREAFRVFDKDGNGYISA	19	2316.13	Holo_CaM	0	20201209_S_SBr_CaM_Ca_CTL_UND_01	3	6.99904	501244	773.168
Calmodulin	84	103	EEIREAFRVFDKDGNGYISA	19	2316.13	Holo_CaM	0	20201215_S_SBr_CaM_Ca_CTL_UND_02	3	6.99853	536293	773.178
Calmodulin	84	103	EEIREAFRVFDKDGNGYISA	19	2316.13	Holo_CaM	0	20210112_S_SBr_CaM_Ca_CTL_UND_03	3	7.02215	349047	773.159
Calmodulin	84	103	EEIREAFRVFDKDGNGYISA	19	2316.13	Holo_CaM	0.167	20201209_S_SBr_CaM_Ca_CTL_10SEC_01	3	6.98468	518515	773.738
Calmodulin	84	103	EEIREAFRVFDKDGNGYISA	19	2316.13	Holo_CaM	0.167	20201215_S_SBr_CaM_Ca_CTL_10SEC_02	3	6.98937	736986	773.801
Calmodulin	84	103	EEIREAFRVFDKDGNGYISA	19	2316.13	Holo_CaM	0.167	20210112_S_SBr_CaM_Ca_CTL_10SEC_03	3	7.02203	419538	773.807
Calmodulin	84	103	EEIREAFRVFDKDGNGYISA	19	2316.13	Holo_CaM	0.333	20201209_S_SBr_CaM_Ca_CTL_20SEC_01	3	6.9868	640799	773.983
Calmodulin	84	103	EEIREAFRVFDKDGNGYISA	19	2316.13	Holo_CaM	0.333	20210112_S_SBr_CaM_Ca_CTL_20SEC_03	3	7.0251	529798	773.999
Calmodulin	84	103	EEIREAFRVFDKDGNGYISA	19	2316.13	Holo_CaM	0.333	20210112_S_SBr_CaM_Ca_CTL_20SEC_02	3	7.01682	540330	773.977
Calmodulin	84	103	EEIREAFRVFDKDGNGYISA	19	2316.13	Holo_CaM	0.5	20201210_S_SBr_CaM_Ca_CTL_30SEC_01	3	6.98052	603121	774.115
Calmodulin	84	103	EEIREAFRVFDKDGNGYISA	19	2316.13	Holo_CaM	0.5	20201215_S_SBr_CaM_Ca_CTL_30SEC_02	3	6.98256	830120	774.123
Calmodulin	84	103	EEIREAFRVFDKDGNGYISA	19	2316.13	Holo_CaM	0.5	20210113_S_SBr_CaM_Ca_CTL_30SEC_03	3	7.01123	381889	774.118
Calmodulin	84	103	EEIREAFRVFDKDGNGYISA	19	2316.13	Holo_CaM	1	20201211_S_SBr_CaM_Ca_CTL_1MIN_01	3	6.97426	668455	774.319
Calmodulin	84	103	EEIREAFRVFDKDGNGYISA	19	2316.13	Holo_CaM	1	20201216_S_SBr_CaM_Ca_CTL_1MIN_02	3	6.98123	562889	774.358
Calmodulin	84	103	EEIREAFRVFDKDGNGYISA	19	2316.13	Holo_CaM	1	20210113_S_SBr_CaM_Ca_CTL_1MIN_03	3	7.01008	473866	774.388
Calmodulin	84	103	EEIREAFRVFDKDGNGYISA	19	2316.13	Holo_CaM	10	20201211_S_SBr_CaM_Ca_CTL_10MIN_01	3	6.97032	604233	775.229
Calmodulin	84	103	EEIREAFRVFDKDGNGYISA	19	2316.13	Holo_CaM	10	20201216_S_SBr_CaM_Ca_CTL_10MIN_02	3	6.96567	370531	775.179
Calmodulin	84	103	EEIREAFRVFDKDGNGYISA	19	2316.13	Holo_CaM	10	20210113_S_SBr_CaM_Ca_CTL_10MIN_03	3	7.00228	496459	775.244
Calmodulin	84	103	EEIREAFRVFDKDGNGYISA	19	2316.13	Holo_CaM	30	20201211_S_SBr_CaM_Ca_CTL_30MIN_01	3	6.95644	539677	775.655
Calmodulin	84	103	EEIREAFRVFDKDGNGYISA	19	2316.13	Holo_CaM	30	20201216_S_SBr_CaM_Ca_CTL_30MIN_02	3	6.96438	409622	775.667
Calmodulin	84	103	EEIREAFRVFDKDGNGYISA	19	2316.13	Holo_CaM	30	20210114_S_SBr_CaM_Ca_CTL_30MIN_03	3	6.99629	442035	775.734
Calmodulin	84	103	EEIREAFRVFDKDGNGYISA	19	2316.13	Holo_CaM	120	20201214_S_SBr_CaM_Ca_CTL_120MIN_01	3	6.95527	653971	776.215
Calmodulin	84	103	EEIREAFRVFDKDGNGYISA	19	2316.13	Holo_CaM	120	20201218_S_SBr_CaM_Ca_CTL_120MIN_02	3	6.97244	261376	776.2
Calmodulin	84	103	EEIREAFRVFDKDGNGYISA	19	2316.13	Holo_CaM	120	20210114_S_SBr_CaM_Ca_CTL_120MIN_03	3	6.98949	299070	776.121
Calmodulin	84	103	EEIREAFRVFDKDGNGYISA	19	2316.13	Holo_CaM_CDZ	0	20201210_S_SBr_CaM_Ca_CDZ_UND_01	3	6.99584	479950	773.178
Calmodulin	84	103	EEIREAFRVFDKDGNGYISA	19	2316.13	Holo_CaM_CDZ	0	20201215_S_SBr_CaM_Ca_CDZ_UND_02	3	6.99215	501812	773.188
Calmodulin	84	103	EEIREAFRVFDKDGNGYISA	19	2316.13	Holo_CaM_CDZ	0	20210112_S_SBr_CaM_Ca_CDZ_UND_03	3	7.0221	303830	773.163
Calmodulin	84	103	EEIREAFRVFDKDGNGYISA	19	2316.13	Holo_CaM_CDZ	0.167	20201209_S_SBr_CaM_Ca_CDZ_10SEC_01	3	6.99319	614205	773.441
Calmodulin	84	103	EEIREAFRVFDKDGNGYISA	19	2316.13	Holo_CaM_CDZ	0.167	20201215_S_SBr_CaM_Ca_CDZ_10SEC_02	3	6.99137	578367	773.469
Calmodulin	84	103	EEIREAFRVFDKDGNGYISA	19	2316.13	Holo_CaM_CDZ	0.167	20210112_S_SBr_CaM_Ca_CDZ_10SEC_03	3	7.02467	410567	773.475
Calmodulin	84	103	EEIREAFRVFDKDGNGYISA	19	2316.13	Holo_CaM_CDZ	0.333	20201209_S_SBr_CaM_Ca_CDZ_20SEC_01	3	6.99046	636341	773.553
Calmodulin	84	103	EEIREAFRVFDKDGNGYISA	19	2316.13	Holo_CaM_CDZ	0.333	20201215_S_SBr_CaM_Ca_CDZ_20SEC_02	3	6.99245	708490	773.585
Calmodulin	84	103	EEIREAFRVFDKDGNGYISA	19	2316.13	Holo_CaM_CDZ	0.333	20210112_S_SBr_CaM_Ca_CDZ_20SEC_03	3	7.02011	464148	773.547
Calmodulin	84	103	EEIREAFRVFDKDGNGYISA	19	2316.13	Holo_CaM_CDZ	0.5	20201210_S_SBr_CaM_Ca_CDZ_30SEC_01	3	6.98956	707200	773.612
Calmodulin	84	103	EEIREAFRVFDKDGNGYISA	19	2316.13	Holo_CaM_CDZ	0.5	20201215_S_SBr_CaM_Ca_CDZ_30SEC_02	3	6.98886	683308	773.615
Calmodulin	84	103	EEIREAFRVFDKDGNGYISA	19	2316.13	Holo_CaM_CDZ	0.5	20210113_S_SBr_CaM_Ca_CDZ_30SEC_03	3	7.02437	396599	773.628
Calmodulin	84	103	EEIREAFRVFDKDGNGYISA	19	2316.13	Holo_CaM_CDZ	1	20201211_S_SBr_CaM_Ca_CDZ_1MIN_01	3	6.98083	640944	773.733
Calmodulin	84	103	EEIREAFRVFDKDGNGYISA	19	2316.13	Holo_CaM_CDZ	1	20201216_S_SBr_CaM_Ca_CDZ_1MIN_02	3	6.9958	487117	773.723
Calmodulin	84	103	EEIREAFRVFDKDGNGYISA	19	2316.13	Holo_CaM_CDZ	1	20210113_S_SBr_CaM_Ca_CDZ_1MIN_03	3	7.01592	464885	773.751
Calmodulin	84	103	EEIREAFRVFDKDGNGYISA	19	2316.13	Holo_CaM_CDZ	10	20201211_S_SBr_CaM_Ca_CDZ_10MIN_01	3	6.97713	566866	774.299
Calmodulin	84	103	EEIREAFRVFDKDGNGYISA	19	2316.13	Holo_CaM_CDZ	10	20201216_S_SBr_CaM_Ca_CDZ_10MIN_02	3	6.97698	274019	774.252
Calmodulin	84	103	EEIREAFRVFDKDGNGYISA	19	2316.13	Holo_CaM_CDZ	10	20210113_S_SBr_CaM_Ca_CDZ_10MIN_03	3	7.00707	420206	774.277
Calmodulin	84	103	EEIREAFRVFDKDGNGYISA	19	2316.13	Holo_CaM_CDZ	30	20201211_S_SBr_CaM_Ca_CDZ_30MIN_01	3	6.96655	426502	774.515
Calmodulin	84	103	EEIREAFRVFDKDGNGYISA	19	2316.13	Holo_CaM_CDZ	30	20201216_S_SBr_CaM_Ca_CDZ_30MIN_02	3	6.98493	280360	774.485
Calmodulin	84	103	EEIREAFRVFDKDGNGYISA	19	2316.13	Holo_CaM_CDZ	30	20210114_S_SBr_CaM_Ca_CDZ_30MIN_03	3	7.00976	312773	774.533
Calmodulin	84	103	EEIREAFRVFDKDGNGYISA	19	2316.13	Holo_CaM_CDZ	120	20201214_S_SBr_CaM_Ca_CDZ_120MIN_01	3	6.97072	496876	774.904
Calmodulin	84	103	EEIREAFRVFDKDGNGYISA	19	2316.13	Holo_CaM_CDZ	120	20201218_S_SBr_CaM_Ca_CDZ_120MIN_02	3	6.9817	273393	774.798
Calmodulin	84	103	EEIREAFRVFDKDGNGYISA	19	2316.13	Holo_CaM_CDZ	120	20210114_S_SBr_CaM_Ca_CDZ_120MIN_03	3	7.00344	303911	774.909
Calmodulin	85	99	EIREAFRVFDKDGNG	14	1752.87	Holo_CaM	0	20201209_S_SBr_CaM_Ca_CTL_UND_01	3	5.56674	903573	585.296
Calmodulin	85	99	EIREAFRVFDKDGNG	14	1752.87	Holo_CaM	0	20201215_S_SBr_CaM_Ca_CTL_UND_02	3	5.56666	991739	585.323
Calmodulin	85	99	EIREAFRVFDKDGNG	14	1752.87	Holo_CaM	0	20210112_S_SBr_CaM_Ca_CTL_UND_03	3	5.58469	746704	585.297
Calmodulin	85	99	EIREAFRVFDKDGNG	14	1752.87	Holo_CaM	0.167	20201209_S_SBr_CaM_Ca_CTL_10SEC_01	3	5.55368	906976	585.538
Calmodulin	85	99	EIREAFRVFDKDGNG	14	1752.87	Holo_CaM	0.167	20201215_S_SBr_CaM_Ca_CTL_10SEC_02	3	5.56031	1293162	585.556
Calmodulin	85	99	EIREAFRVFDKDGNG	14	1752.87	Holo_CaM	0.167	20210112_S_SBr_CaM_Ca_CTL_10SEC_03	3	5.58857	761998	585.551
Calmodulin	85	99	EIREAFRVFDKDGNG	14	1752.87	Holo_CaM	0.333	20201209_S_SBr_CaM_Ca_CTL_20SEC_01	3	5.56043	1168054	585.682
Calmodulin	85	99	EIREAFRVFDKDGNG	14	1752.87	Holo_CaM	0.333	20210112_S_SBr_CaM_Ca_CTL_20SEC_03	3	5.59182	964554	585.702
Calmodulin	85	99	EIREAFRVFDKDGNG	14	1752.87	Holo_CaM	0.333	20210112_S_SBr_CaM_Ca_CTL_20SEC_02	3	5.58298	958205	585.654
Calmodulin	85	99	EIREAFRVFDKDGNG	14	1752.87	Holo_CaM	0.5	20201210_S_SBr_CaM_Ca_CTL_30SEC_01	3	5.55154	1093303	585.77
Calmodulin	85	99	EIREAFRVFDKDGNG	14	1752.87	Holo_CaM	0.5	20201215_S_SBr_CaM_Ca_CTL_30SEC_02	3	5.55566	1452536	585.783
Calmodulin	85	99	EIREAFRVFDKDGNG	14	1752.87	Holo_CaM	0.5	20210113_S_SBr_CaM_Ca_CTL_30SEC_03	3	5.57921	709624	585.779
Calmodulin	85	99	EIREAFRVFDKDGNG	14	1752.87	Holo_CaM	1	20201211_S_SBr_CaM_Ca_CTL_1MIN_01	3	5.54835	1156372	585.937
Calmodulin	85	99	EIREAFRVFDKDGNG	14	1752.87	Holo_CaM	1	20201216_S_SBr_CaM_Ca_CTL_1MIN_02	3	5.55475	1088584	585.957
Calmodulin	85	99	EIREAFRVFDKDGNG	14	1752.87	Holo_CaM	1	20210113_S_SBr_CaM_Ca_CTL_1MIN_03	3	5.57844	823391	585.96
Calmodulin	85	99	EIREAFRVFDKDGNG	14	1752.87	Holo_CaM	10	20201211_S_SBr_CaM_Ca_CTL_10MIN_01	3	5.54567	1069377	586.643
Calmodulin	85	99	EIREAFRVFDKDGNG	14	1752.87	Holo_CaM	10	20201216_S_SBr_CaM_Ca_CTL_10MIN_02	3	5.5419	727157	586.635
Calmodulin	85	99	EIREAFRVFDKDGNG	14	1752.87	Holo_CaM	10	20210113_S_SBr_CaM_Ca_CTL_10MIN_03	3	5.57132	873193	586.649
Calmodulin	85	99	EIREAFRVFDKDGNG	14	1752.87	Holo_CaM	30	20201211_S_SBr_CaM_Ca_CTL_30MIN_01	3	5.53437	1073823	587.032
Calmodulin	85	99	EIREAFRVFDKDGNG	14	1752.87	Holo_CaM	30	20201216_S_SBr_CaM_Ca_CTL_30MIN_02	3	5.53849	739836	586.986
Calmodulin	85	99	EIREAFRVFDKDGNG	14	1752.87	Holo_CaM	30	20210114_S_SBr_CaM_Ca_CTL_30MIN_03	3	5.56834	790763	587.035
Calmodulin	85	99	EIREAFRVFDKDGNG	14	1752.87	Holo_CaM	120	20201214_S_SBr_CaM_Ca_CTL_120MIN_01	3	5.53762	1263387	587.205
Calmodulin	85	99	EIREAFRVFDKDGNG	14	1752.87	Holo_CaM	120	20201218_S_SBr_CaM_Ca_CTL_120MIN_02	3	5.54925	601146	587.182
Calmodulin	85	99	EIREAFRVFDKDGNG	14	1752.87	Holo_CaM	120	20210114_S_SBr_CaM_Ca_CTL_120MIN_03	3	5.5596	625081	587.312
Calmodulin	85	99	EIREAFRVFDKDGNG	14	1752.87	Holo_CaM_CDZ	0	20201210_S_SBr_CaM_Ca_CDZ_UND_01	3	5.56437	913215	585.302
Calmodulin	85	99	EIREAFRVFDKDGNG	14	1752.87	Holo_CaM_CDZ	0	20201215_S_SBr_CaM_Ca_CDZ_UND_02	3	5.55607	924415	585.337
Calmodulin	85	99	EIREAFRVFDKDGNG	14	1752.87	Holo_CaM_CDZ	0	20210112_S_SBr_CaM_Ca_CDZ_UND_03	3	5.58375	588211	585.306
Calmodulin	85	99	EIREAFRVFDKDGNG	14	1752.87	Holo_CaM_CDZ	0.167	20201209_S_SBr_CaM_Ca_CDZ_10SEC_01	3	5.5618	998365	585.42
Calmodulin	85	99	EIREAFRVFDKDGNG	14	1752.87	Holo_CaM_CDZ	0.167	20201215_S_SBr_CaM_Ca_CDZ_10SEC_02	3	5.55775	1181925	585.425
Calmodulin	85	99	EIREAFRVFDKDGNG	14	1752.87	Holo_CaM_CDZ	0.167	20210112_S_SBr_CaM_Ca_CDZ_10SEC_03	3	5.58803	787128	585.437
Calmodulin	85	99	EIREAFRVFDKDGNG	14	1752.87	Holo_CaM_CDZ	0.333	20201209_S_SBr_CaM_Ca_CDZ_20SEC_01	3	5.5634	1136625	585.439
Calmodulin	85	99	EIREAFRVFDKDGNG	14	1752.87	Holo_CaM_CDZ	0.333	20201215_S_SBr_CaM_Ca_CDZ_20SEC_02	3	5.56051	1234595	585.484
Calmodulin	85	99	EIREAFRVFDKDGNG	14	1752.87	Holo_CaM_CDZ	0.333	20210112_S_SBr_CaM_Ca_CDZ_20SEC_03	3	5.58542	887389	585.454
Calmodulin	85	99	EIREAFRVFDKDGNG	14	1752.87	Holo_CaM_CDZ	0.5	20201210_S_SBr_CaM_Ca_CDZ_30SEC_01	3	5.56037	1296071	585.481
Calmodulin	85	99	EIREAFRVFDKDGNG	14	1752.87	Holo_CaM_CDZ	0.5	20201215_S_SBr_CaM_Ca_CDZ_30SEC_02	3	5.55967	1289216	585.484
Calmodulin	85	99	EIREAFRVFDKDGNG	14	1752.87	Holo_CaM_CDZ	0.5	20210113_S_SBr_CaM_Ca_CDZ_30SEC_03	3	5.58954	744442	585.476
Calmodulin	85	99	EIREAFRVFDKDGNG	14	1752.87	Holo_CaM_CDZ	1	20201211_S_SBr_CaM_Ca_CDZ_1MIN_01	3	5.55001	1121384	585.528
Calmodulin	85	99	EIREAFRVFDKDGNG	14	1752.87	Holo_CaM_CDZ	1	20201216_S_SBr_CaM_Ca_CDZ_1MIN_02	3	5.56731	1003970	585.543
Calmodulin	85	99	EIREAFRVFDKDGNG	14	1752.87	Holo_CaM_CDZ	1	20210113_S_SBr_CaM_Ca_CDZ_1MIN_03	3	5.58261	851475	585.513
Calmodulin	85	99	EIREAFRVFDKDGNG	14	1752.87	Holo_CaM_CDZ	10	20201211_S_SBr_CaM_Ca_CDZ_10MIN_01	3	5.55192	1005144	585.892
Calmodulin	85	99	EIREAFRVFDKDGNG	14	1752.87	Holo_CaM_CDZ	10	20201216_S_SBr_CaM_Ca_CDZ_10MIN_02	3	5.55155	609121	585.885
Calmodulin	85	99	EIREAFRVFDKDGNG	14	1752.87	Holo_CaM_CDZ	10	20210113_S_SBr_CaM_Ca_CDZ_10MIN_03	3	5.574	773142	585.888
Calmodulin	85	99	EIREAFRVFDKDGNG	14	1752.87	Holo_CaM_CDZ	30	20201211_S_SBr_CaM_Ca_CDZ_30MIN_01	3	5.5451	956108	586.106
Calmodulin	85	99	EIREAFRVFDKDGNG	14	1752.87	Holo_CaM_CDZ	30	20201216_S_SBr_CaM_Ca_CDZ_30MIN_02	3	5.55428	584932	586.075
Calmodulin	85	99	EIREAFRVFDKDGNG	14	1752.87	Holo_CaM_CDZ	30	20210114_S_SBr_CaM_Ca_CDZ_30MIN_03	3	5.57634	596997	586.093
Calmodulin	85	99	EIREAFRVFDKDGNG	14	1752.87	Holo_CaM_CDZ	120	20201214_S_SBr_CaM_Ca_CDZ_120MIN_01	3	5.54416	831075	586.423
Calmodulin	85	99	EIREAFRVFDKDGNG	14	1752.87	Holo_CaM_CDZ	120	20201218_S_SBr_CaM_Ca_CDZ_120MIN_02	3	5.55478	518175	586.396
Calmodulin	85	99	EIREAFRVFDKDGNG	14	1752.87	Holo_CaM_CDZ	120	20210114_S_SBr_CaM_Ca_CDZ_120MIN_03	3	5.56996	599166	586.439
Calmodulin	85	103	EIREAFRVFDKDGNGYISA	18	2187.08	Holo_CaM	0	20201209_S_SBr_CaM_Ca_CTL_UND_01	3	6.58782	5964770	730.115
Calmodulin	85	103	EIREAFRVFDKDGNGYISA	18	2187.08	Holo_CaM	0	20201215_S_SBr_CaM_Ca_CTL_UND_02	3	6.58967	6220429	730.131
Calmodulin	85	103	EIREAFRVFDKDGNGYISA	18	2187.08	Holo_CaM	0	20210112_S_SBr_CaM_Ca_CTL_UND_03	3	6.6121	4196768	730.118
Calmodulin	85	103	EIREAFRVFDKDGNGYISA	18	2187.08	Holo_CaM	0.167	20201209_S_SBr_CaM_Ca_CTL_10SEC_01	3	6.57463	5927451	730.551
Calmodulin	85	103	EIREAFRVFDKDGNGYISA	18	2187.08	Holo_CaM	0.167	20201215_S_SBr_CaM_Ca_CTL_10SEC_02	3	6.58154	7882501	730.59
Calmodulin	85	103	EIREAFRVFDKDGNGYISA	18	2187.08	Holo_CaM	0.167	20210112_S_SBr_CaM_Ca_CTL_10SEC_03	3	6.61447	4126136	730.586
Calmodulin	85	103	EIREAFRVFDKDGNGYISA	18	2187.08	Holo_CaM	0.333	20201209_S_SBr_CaM_Ca_CTL_20SEC_01	3	6.58339	7271811	730.722
Calmodulin	85	103	EIREAFRVFDKDGNGYISA	18	2187.08	Holo_CaM	0.333	20210112_S_SBr_CaM_Ca_CTL_20SEC_03	3	6.61919	5655263	730.752
Calmodulin	85	103	EIREAFRVFDKDGNGYISA	18	2187.08	Holo_CaM	0.333	20210112_S_SBr_CaM_Ca_CTL_20SEC_02	3	6.61011	5906184	730.715
Calmodulin	85	103	EIREAFRVFDKDGNGYISA	18	2187.08	Holo_CaM	0.5	20201210_S_SBr_CaM_Ca_CTL_30SEC_01	3	6.57365	6916945	730.81
Calmodulin	85	103	EIREAFRVFDKDGNGYISA	18	2187.08	Holo_CaM	0.5	20201215_S_SBr_CaM_Ca_CTL_30SEC_02	3	6.57875	9425088	730.84
Calmodulin	85	103	EIREAFRVFDKDGNGYISA	18	2187.08	Holo_CaM	0.5	20210113_S_SBr_CaM_Ca_CTL_30SEC_03	3	6.6076	3957643	730.838
Calmodulin	85	103	EIREAFRVFDKDGNGYISA	18	2187.08	Holo_CaM	1	20201211_S_SBr_CaM_Ca_CTL_1MIN_01	3	6.57157	7267678	731.011
Calmodulin	85	103	EIREAFRVFDKDGNGYISA	18	2187.08	Holo_CaM	1	20201216_S_SBr_CaM_Ca_CTL_1MIN_02	3	6.57848	6336686	731.027
Calmodulin	85	103	EIREAFRVFDKDGNGYISA	18	2187.08	Holo_CaM	1	20210113_S_SBr_CaM_Ca_CTL_1MIN_03	3	6.6063	4877503	731.043
Calmodulin	85	103	EIREAFRVFDKDGNGYISA	18	2187.08	Holo_CaM	10	20201211_S_SBr_CaM_Ca_CTL_10MIN_01	3	6.57067	6825618	731.819
Calmodulin	85	103	EIREAFRVFDKDGNGYISA	18	2187.08	Holo_CaM	10	20201216_S_SBr_CaM_Ca_CTL_10MIN_02	3	6.56821	3985341	731.791
Calmodulin	85	103	EIREAFRVFDKDGNGYISA	18	2187.08	Holo_CaM	10	20210113_S_SBr_CaM_Ca_CTL_10MIN_03	3	6.60015	5343813	731.855
Calmodulin	85	103	EIREAFRVFDKDGNGYISA	18	2187.08	Holo_CaM	30	20201211_S_SBr_CaM_Ca_CTL_30MIN_01	3	6.55745	6305262	732.304
Calmodulin	85	103	EIREAFRVFDKDGNGYISA	18	2187.08	Holo_CaM	30	20201216_S_SBr_CaM_Ca_CTL_30MIN_02	3	6.56592	4226849	732.247
Calmodulin	85	103	EIREAFRVFDKDGNGYISA	18	2187.08	Holo_CaM	30	20210114_S_SBr_CaM_Ca_CTL_30MIN_03	3	6.59854	4741385	732.324
Calmodulin	85	103	EIREAFRVFDKDGNGYISA	18	2187.08	Holo_CaM	120	20201214_S_SBr_CaM_Ca_CTL_120MIN_01	3	6.55804	7140482	732.754
Calmodulin	85	103	EIREAFRVFDKDGNGYISA	18	2187.08	Holo_CaM	120	20201218_S_SBr_CaM_Ca_CTL_120MIN_02	3	6.57336	2913928	732.724
Calmodulin	85	103	EIREAFRVFDKDGNGYISA	18	2187.08	Holo_CaM	120	20210114_S_SBr_CaM_Ca_CTL_120MIN_03	3	6.59031	3384193	732.694
Calmodulin	85	103	EIREAFRVFDKDGNGYISA	18	2187.08	Holo_CaM_CDZ	0	20201210_S_SBr_CaM_Ca_CDZ_UND_01	3	6.5856	5836546	730.122
Calmodulin	85	103	EIREAFRVFDKDGNGYISA	18	2187.08	Holo_CaM_CDZ	0	20201215_S_SBr_CaM_Ca_CDZ_UND_02	3	6.58006	6024851	730.148
Calmodulin	85	103	EIREAFRVFDKDGNGYISA	18	2187.08	Holo_CaM_CDZ	0	20210112_S_SBr_CaM_Ca_CDZ_UND_03	3	6.61136	3368563	730.12
Calmodulin	85	103	EIREAFRVFDKDGNGYISA	18	2187.08	Holo_CaM_CDZ	0.167	20201209_S_SBr_CaM_Ca_CDZ_10SEC_01	3	6.582	6546071	730.384
Calmodulin	85	103	EIREAFRVFDKDGNGYISA	18	2187.08	Holo_CaM_CDZ	0.167	20201215_S_SBr_CaM_Ca_CDZ_10SEC_02	3	6.57981	6523310	730.401
Calmodulin	85	103	EIREAFRVFDKDGNGYISA	18	2187.08	Holo_CaM_CDZ	0.167	20210112_S_SBr_CaM_Ca_CDZ_10SEC_03	3	6.61486	4239791	730.397
Calmodulin	85	103	EIREAFRVFDKDGNGYISA	18	2187.08	Holo_CaM_CDZ	0.333	20201209_S_SBr_CaM_Ca_CDZ_20SEC_01	3	6.58283	7276422	730.446
Calmodulin	85	103	EIREAFRVFDKDGNGYISA	18	2187.08	Holo_CaM_CDZ	0.333	20201215_S_SBr_CaM_Ca_CDZ_20SEC_02	3	6.58299	7879629	730.488
Calmodulin	85	103	EIREAFRVFDKDGNGYISA	18	2187.08	Holo_CaM_CDZ	0.333	20210112_S_SBr_CaM_Ca_CDZ_20SEC_03	3	6.6105	5058176	730.464
Calmodulin	85	103	EIREAFRVFDKDGNGYISA	18	2187.08	Holo_CaM_CDZ	0.5	20201210_S_SBr_CaM_Ca_CDZ_30SEC_01	3	6.58029	8206302	730.491
Calmodulin	85	103	EIREAFRVFDKDGNGYISA	18	2187.08	Holo_CaM_CDZ	0.5	20201215_S_SBr_CaM_Ca_CDZ_30SEC_02	3	6.5812	7835320	730.498
Calmodulin	85	103	EIREAFRVFDKDGNGYISA	18	2187.08	Holo_CaM_CDZ	0.5	20210113_S_SBr_CaM_Ca_CDZ_30SEC_03	3	6.61496	4121330	730.505
Calmodulin	85	103	EIREAFRVFDKDGNGYISA	18	2187.08	Holo_CaM_CDZ	1	20201211_S_SBr_CaM_Ca_CDZ_1MIN_01	3	6.57047	7179451	730.579
Calmodulin	85	103	EIREAFRVFDKDGNGYISA	18	2187.08	Holo_CaM_CDZ	1	20201216_S_SBr_CaM_Ca_CDZ_1MIN_02	3	6.58913	5672065	730.582
Calmodulin	85	103	EIREAFRVFDKDGNGYISA	18	2187.08	Holo_CaM_CDZ	1	20210113_S_SBr_CaM_Ca_CDZ_1MIN_03	3	6.60958	4873581	730.577
Calmodulin	85	103	EIREAFRVFDKDGNGYISA	18	2187.08	Holo_CaM_CDZ	10	20201211_S_SBr_CaM_Ca_CDZ_10MIN_01	3	6.57283	6290163	730.957
Calmodulin	85	103	EIREAFRVFDKDGNGYISA	18	2187.08	Holo_CaM_CDZ	10	20201216_S_SBr_CaM_Ca_CDZ_10MIN_02	3	6.57344	3037697	730.951
Calmodulin	85	103	EIREAFRVFDKDGNGYISA	18	2187.08	Holo_CaM_CDZ	10	20210113_S_SBr_CaM_Ca_CDZ_10MIN_03	3	6.60465	4618607	730.952
Calmodulin	85	103	EIREAFRVFDKDGNGYISA	18	2187.08	Holo_CaM_CDZ	30	20201211_S_SBr_CaM_Ca_CDZ_30MIN_01	3	6.56752	4974518	731.214
Calmodulin	85	103	EIREAFRVFDKDGNGYISA	18	2187.08	Holo_CaM_CDZ	30	20201216_S_SBr_CaM_Ca_CDZ_30MIN_02	3	6.57883	3011830	731.193
Calmodulin	85	103	EIREAFRVFDKDGNGYISA	18	2187.08	Holo_CaM_CDZ	30	20210114_S_SBr_CaM_Ca_CDZ_30MIN_03	3	6.60417	3422327	731.194
Calmodulin	85	103	EIREAFRVFDKDGNGYISA	18	2187.08	Holo_CaM_CDZ	120	20201214_S_SBr_CaM_Ca_CDZ_120MIN_01	3	6.56603	4916730	731.569
Calmodulin	85	103	EIREAFRVFDKDGNGYISA	18	2187.08	Holo_CaM_CDZ	120	20201218_S_SBr_CaM_Ca_CDZ_120MIN_02	3	6.58007	2896464	731.539
Calmodulin	85	103	EIREAFRVFDKDGNGYISA	18	2187.08	Holo_CaM_CDZ	120	20210114_S_SBr_CaM_Ca_CDZ_120MIN_03	3	6.60071	3485293	731.585
Calmodulin	86	103	IREAFRVFDKDGNGYISA	17	2058.04	Holo_CaM	0	20201209_S_SBr_CaM_Ca_CTL_UND_01	3	6.12397	2243173	687.084
Calmodulin	86	103	IREAFRVFDKDGNGYISA	17	2058.04	Holo_CaM	0	20201215_S_SBr_CaM_Ca_CTL_UND_02	3	6.12832	2429513	687.098
Calmodulin	86	103	IREAFRVFDKDGNGYISA	17	2058.04	Holo_CaM	0	20210112_S_SBr_CaM_Ca_CTL_UND_03	3	6.14846	1625203	687.089
Calmodulin	86	103	IREAFRVFDKDGNGYISA	17	2058.04	Holo_CaM	0.167	20201209_S_SBr_CaM_Ca_CTL_10SEC_01	3	6.11579	2411988	687.424
Calmodulin	86	103	IREAFRVFDKDGNGYISA	17	2058.04	Holo_CaM	0.167	20201215_S_SBr_CaM_Ca_CTL_10SEC_02	3	6.12481	3202966	687.451
Calmodulin	86	103	IREAFRVFDKDGNGYISA	17	2058.04	Holo_CaM	0.167	20210112_S_SBr_CaM_Ca_CTL_10SEC_03	3	6.15504	1678631	687.456
Calmodulin	86	103	IREAFRVFDKDGNGYISA	17	2058.04	Holo_CaM	0.333	20201209_S_SBr_CaM_Ca_CTL_20SEC_01	3	6.12705	3059925	687.529
Calmodulin	86	103	IREAFRVFDKDGNGYISA	17	2058.04	Holo_CaM	0.333	20210112_S_SBr_CaM_Ca_CTL_20SEC_03	3	6.16252	2320774	687.557
Calmodulin	86	103	IREAFRVFDKDGNGYISA	17	2058.04	Holo_CaM	0.333	20210112_S_SBr_CaM_Ca_CTL_20SEC_02	3	6.15161	2350486	687.522
Calmodulin	86	103	IREAFRVFDKDGNGYISA	17	2058.04	Holo_CaM	0.5	20201210_S_SBr_CaM_Ca_CTL_30SEC_01	3	6.11814	2954217	687.567
Calmodulin	86	103	IREAFRVFDKDGNGYISA	17	2058.04	Holo_CaM	0.5	20201215_S_SBr_CaM_Ca_CTL_30SEC_02	3	6.12424	3892693	687.597
Calmodulin	86	103	IREAFRVFDKDGNGYISA	17	2058.04	Holo_CaM	0.5	20210113_S_SBr_CaM_Ca_CTL_30SEC_03	3	6.15144	1631025	687.61
Calmodulin	86	103	IREAFRVFDKDGNGYISA	17	2058.04	Holo_CaM	1	20201211_S_SBr_CaM_Ca_CTL_1MIN_01	3	6.11856	3083708	687.712
Calmodulin	86	103	IREAFRVFDKDGNGYISA	17	2058.04	Holo_CaM	1	20201216_S_SBr_CaM_Ca_CTL_1MIN_02	3	6.12435	2693834	687.715
Calmodulin	86	103	IREAFRVFDKDGNGYISA	17	2058.04	Holo_CaM	1	20210113_S_SBr_CaM_Ca_CTL_1MIN_03	3	6.15226	1984700	687.727
Calmodulin	86	103	IREAFRVFDKDGNGYISA	17	2058.04	Holo_CaM	10	20201211_S_SBr_CaM_Ca_CTL_10MIN_01	3	6.12033	2882187	688.415
Calmodulin	86	103	IREAFRVFDKDGNGYISA	17	2058.04	Holo_CaM	10	20201216_S_SBr_CaM_Ca_CTL_10MIN_02	3	6.11866	1616461	688.378
Calmodulin	86	103	IREAFRVFDKDGNGYISA	17	2058.04	Holo_CaM	10	20210113_S_SBr_CaM_Ca_CTL_10MIN_03	3	6.15197	2199893	688.457
Calmodulin	86	103	IREAFRVFDKDGNGYISA	17	2058.04	Holo_CaM	30	20201211_S_SBr_CaM_Ca_CTL_30MIN_01	3	6.11002	2728366	688.879
Calmodulin	86	103	IREAFRVFDKDGNGYISA	17	2058.04	Holo_CaM	30	20201216_S_SBr_CaM_Ca_CTL_30MIN_02	3	6.11857	1675937	688.789
Calmodulin	86	103	IREAFRVFDKDGNGYISA	17	2058.04	Holo_CaM	30	20210114_S_SBr_CaM_Ca_CTL_30MIN_03	3	6.14905	1987051	688.889
Calmodulin	86	103	IREAFRVFDKDGNGYISA	17	2058.04	Holo_CaM	120	20201214_S_SBr_CaM_Ca_CTL_120MIN_01	3	6.11257	3186980	689.147
Calmodulin	86	103	IREAFRVFDKDGNGYISA	17	2058.04	Holo_CaM	120	20201218_S_SBr_CaM_Ca_CTL_120MIN_02	3	6.12447	1325075	689.126
Calmodulin	86	103	IREAFRVFDKDGNGYISA	17	2058.04	Holo_CaM	120	20210114_S_SBr_CaM_Ca_CTL_120MIN_03	3	6.14148	1461880	689.266
Calmodulin	86	103	IREAFRVFDKDGNGYISA	17	2058.04	Holo_CaM_CDZ	0	20201210_S_SBr_CaM_Ca_CDZ_UND_01	3	6.12454	2341121	687.088
Calmodulin	86	103	IREAFRVFDKDGNGYISA	17	2058.04	Holo_CaM_CDZ	0	20201215_S_SBr_CaM_Ca_CDZ_UND_02	3	6.12036	2305754	687.111
Calmodulin	86	103	IREAFRVFDKDGNGYISA	17	2058.04	Holo_CaM_CDZ	0	20210112_S_SBr_CaM_Ca_CDZ_UND_03	3	6.15031	1254984	687.081
Calmodulin	86	103	IREAFRVFDKDGNGYISA	17	2058.04	Holo_CaM_CDZ	0.167	20201209_S_SBr_CaM_Ca_CDZ_10SEC_01	3	6.1219	2617454	687.312
Calmodulin	86	103	IREAFRVFDKDGNGYISA	17	2058.04	Holo_CaM_CDZ	0.167	20201215_S_SBr_CaM_Ca_CDZ_10SEC_02	3	6.1213	2666830	687.323
Calmodulin	86	103	IREAFRVFDKDGNGYISA	17	2058.04	Holo_CaM_CDZ	0.167	20210112_S_SBr_CaM_Ca_CDZ_10SEC_03	3	6.15227	1680687	687.333
Calmodulin	86	103	IREAFRVFDKDGNGYISA	17	2058.04	Holo_CaM_CDZ	0.333	20201209_S_SBr_CaM_Ca_CDZ_20SEC_01	3	6.12251	2914383	687.368
Calmodulin	86	103	IREAFRVFDKDGNGYISA	17	2058.04	Holo_CaM_CDZ	0.333	20201215_S_SBr_CaM_Ca_CDZ_20SEC_02	3	6.12517	3175115	687.404
Calmodulin	86	103	IREAFRVFDKDGNGYISA	17	2058.04	Holo_CaM_CDZ	0.333	20210112_S_SBr_CaM_Ca_CDZ_20SEC_03	3	6.14926	2007654	687.379
Calmodulin	86	103	IREAFRVFDKDGNGYISA	17	2058.04	Holo_CaM_CDZ	0.5	20201210_S_SBr_CaM_Ca_CDZ_30SEC_01	3	6.12295	3432699	687.396
Calmodulin	86	103	IREAFRVFDKDGNGYISA	17	2058.04	Holo_CaM_CDZ	0.5	20201215_S_SBr_CaM_Ca_CDZ_30SEC_02	3	6.12155	3252458	687.401
Calmodulin	86	103	IREAFRVFDKDGNGYISA	17	2058.04	Holo_CaM_CDZ	0.5	20210113_S_SBr_CaM_Ca_CDZ_30SEC_03	3	6.15722	1660255	687.412
Calmodulin	86	103	IREAFRVFDKDGNGYISA	17	2058.04	Holo_CaM_CDZ	1	20201211_S_SBr_CaM_Ca_CDZ_1MIN_01	3	6.11293	2973542	687.439
Calmodulin	86	103	IREAFRVFDKDGNGYISA	17	2058.04	Holo_CaM_CDZ	1	20201216_S_SBr_CaM_Ca_CDZ_1MIN_02	3	6.13024	2363264	687.437
Calmodulin	86	103	IREAFRVFDKDGNGYISA	17	2058.04	Holo_CaM_CDZ	1	20210113_S_SBr_CaM_Ca_CDZ_1MIN_03	3	6.15226	1972918	687.445
Calmodulin	86	103	IREAFRVFDKDGNGYISA	17	2058.04	Holo_CaM_CDZ	10	20201211_S_SBr_CaM_Ca_CDZ_10MIN_01	3	6.1191	2641339	687.631
Calmodulin	86	103	IREAFRVFDKDGNGYISA	17	2058.04	Holo_CaM_CDZ	10	20201216_S_SBr_CaM_Ca_CDZ_10MIN_02	3	6.11918	1223010	687.645
Calmodulin	86	103	IREAFRVFDKDGNGYISA	17	2058.04	Holo_CaM_CDZ	10	20210113_S_SBr_CaM_Ca_CDZ_10MIN_03	3	6.14991	1914279	687.626
Calmodulin	86	103	IREAFRVFDKDGNGYISA	17	2058.04	Holo_CaM_CDZ	30	20201211_S_SBr_CaM_Ca_CDZ_30MIN_01	3	6.11525	2276173	687.854
Calmodulin	86	103	IREAFRVFDKDGNGYISA	17	2058.04	Holo_CaM_CDZ	30	20201216_S_SBr_CaM_Ca_CDZ_30MIN_02	3	6.12653	1249562	687.838
Calmodulin	86	103	IREAFRVFDKDGNGYISA	17	2058.04	Holo_CaM_CDZ	30	20210114_S_SBr_CaM_Ca_CDZ_30MIN_03	3	6.15156	1439658	687.836
Calmodulin	86	103	IREAFRVFDKDGNGYISA	17	2058.04	Holo_CaM_CDZ	120	20201214_S_SBr_CaM_Ca_CDZ_120MIN_01	3	6.1167	2017805	688.18
Calmodulin	86	103	IREAFRVFDKDGNGYISA	17	2058.04	Holo_CaM_CDZ	120	20201218_S_SBr_CaM_Ca_CDZ_120MIN_02	3	6.12828	1132231	688.141
Calmodulin	86	103	IREAFRVFDKDGNGYISA	17	2058.04	Holo_CaM_CDZ	120	20210114_S_SBr_CaM_Ca_CDZ_120MIN_03	3	6.14667	1514053	688.183
Calmodulin	89	103	AFRVFDKDGNGYISA	14	1659.81	Holo_CaM	0	20201209_S_SBr_CaM_Ca_CTL_UND_01	3	6.255	686313	554.265
Calmodulin	89	103	AFRVFDKDGNGYISA	14	1659.81	Holo_CaM	0	20201215_S_SBr_CaM_Ca_CTL_UND_02	3	6.25467	737097	554.265
Calmodulin	89	103	AFRVFDKDGNGYISA	14	1659.81	Holo_CaM	0	20210112_S_SBr_CaM_Ca_CTL_UND_03	3	6.27903	586693	554.252
Calmodulin	89	103	AFRVFDKDGNGYISA	14	1659.81	Holo_CaM	0.167	20201209_S_SBr_CaM_Ca_CTL_10SEC_01	3	6.24525	672372	554.524
Calmodulin	89	103	AFRVFDKDGNGYISA	14	1659.81	Holo_CaM	0.167	20201215_S_SBr_CaM_Ca_CTL_10SEC_02	3	6.25248	953164	554.554
Calmodulin	89	103	AFRVFDKDGNGYISA	14	1659.81	Holo_CaM	0.167	20210112_S_SBr_CaM_Ca_CTL_10SEC_03	3	6.28462	552010	554.525
Calmodulin	89	103	AFRVFDKDGNGYISA	14	1659.81	Holo_CaM	0.333	20201209_S_SBr_CaM_Ca_CTL_20SEC_01	3	6.25535	825383	554.57
Calmodulin	89	103	AFRVFDKDGNGYISA	14	1659.81	Holo_CaM	0.333	20210112_S_SBr_CaM_Ca_CTL_20SEC_03	3	6.29033	706429	554.602
Calmodulin	89	103	AFRVFDKDGNGYISA	14	1659.81	Holo_CaM	0.333	20210112_S_SBr_CaM_Ca_CTL_20SEC_02	3	6.28076	750673	554.588
Calmodulin	89	103	AFRVFDKDGNGYISA	14	1659.81	Holo_CaM	0.5	20201210_S_SBr_CaM_Ca_CTL_30SEC_01	3	6.24364	805478	554.584
Calmodulin	89	103	AFRVFDKDGNGYISA	14	1659.81	Holo_CaM	0.5	20201215_S_SBr_CaM_Ca_CTL_30SEC_02	3	6.25456	1065253	554.598
Calmodulin	89	103	AFRVFDKDGNGYISA	14	1659.81	Holo_CaM	0.5	20210113_S_SBr_CaM_Ca_CTL_30SEC_03	3	6.27929	544506	554.586
Calmodulin	89	103	AFRVFDKDGNGYISA	14	1659.81	Holo_CaM	1	20201211_S_SBr_CaM_Ca_CTL_1MIN_01	3	6.24894	857504	554.614
Calmodulin	89	103	AFRVFDKDGNGYISA	14	1659.81	Holo_CaM	1	20201216_S_SBr_CaM_Ca_CTL_1MIN_02	3	6.25477	857121	554.636
Calmodulin	89	103	AFRVFDKDGNGYISA	14	1659.81	Holo_CaM	1	20210113_S_SBr_CaM_Ca_CTL_1MIN_03	3	6.28259	630060	554.644
Calmodulin	89	103	AFRVFDKDGNGYISA	14	1659.81	Holo_CaM	10	20201211_S_SBr_CaM_Ca_CTL_10MIN_01	3	6.25262	729979	555.073
Calmodulin	89	103	AFRVFDKDGNGYISA	14	1659.81	Holo_CaM	10	20201216_S_SBr_CaM_Ca_CTL_10MIN_02	3	6.25112	552129	555.071
Calmodulin	89	103	AFRVFDKDGNGYISA	14	1659.81	Holo_CaM	10	20210113_S_SBr_CaM_Ca_CTL_10MIN_03	3	6.28246	718513	555.098
Calmodulin	89	103	AFRVFDKDGNGYISA	14	1659.81	Holo_CaM	30	20201211_S_SBr_CaM_Ca_CTL_30MIN_01	3	6.24404	762720	555.485
Calmodulin	89	103	AFRVFDKDGNGYISA	14	1659.81	Holo_CaM	30	20201216_S_SBr_CaM_Ca_CTL_30MIN_02	3	6.25057	571283	555.471
Calmodulin	89	103	AFRVFDKDGNGYISA	14	1659.81	Holo_CaM	30	20210114_S_SBr_CaM_Ca_CTL_30MIN_03	3	6.27945	664462	555.49
Calmodulin	89	103	AFRVFDKDGNGYISA	14	1659.81	Holo_CaM	120	20201214_S_SBr_CaM_Ca_CTL_120MIN_01	3	6.24596	1014337	555.797
Calmodulin	89	103	AFRVFDKDGNGYISA	14	1659.81	Holo_CaM	120	20201218_S_SBr_CaM_Ca_CTL_120MIN_02	3	6.25885	479082	555.772
Calmodulin	89	103	AFRVFDKDGNGYISA	14	1659.81	Holo_CaM	120	20210114_S_SBr_CaM_Ca_CTL_120MIN_03	3	6.27139	524174	555.859
Calmodulin	89	103	AFRVFDKDGNGYISA	14	1659.81	Holo_CaM_CDZ	0	20201210_S_SBr_CaM_Ca_CDZ_UND_01	3	6.2532	674966	554.271
Calmodulin	89	103	AFRVFDKDGNGYISA	14	1659.81	Holo_CaM_CDZ	0	20201215_S_SBr_CaM_Ca_CDZ_UND_02	3	6.25175	720965	554.267
Calmodulin	89	103	AFRVFDKDGNGYISA	14	1659.81	Holo_CaM_CDZ	0	20210112_S_SBr_CaM_Ca_CDZ_UND_03	3	6.27831	467091	554.27
Calmodulin	89	103	AFRVFDKDGNGYISA	14	1659.81	Holo_CaM_CDZ	0.167	20201209_S_SBr_CaM_Ca_CDZ_10SEC_01	3	6.24954	736594	554.472
Calmodulin	89	103	AFRVFDKDGNGYISA	14	1659.81	Holo_CaM_CDZ	0.167	20201215_S_SBr_CaM_Ca_CDZ_10SEC_02	3	6.25099	825425	554.479
Calmodulin	89	103	AFRVFDKDGNGYISA	14	1659.81	Holo_CaM_CDZ	0.167	20210112_S_SBr_CaM_Ca_CDZ_10SEC_03	3	6.2793	598556	554.478
Calmodulin	89	103	AFRVFDKDGNGYISA	14	1659.81	Holo_CaM_CDZ	0.333	20201209_S_SBr_CaM_Ca_CDZ_20SEC_01	3	6.25332	808047	554.52
Calmodulin	89	103	AFRVFDKDGNGYISA	14	1659.81	Holo_CaM_CDZ	0.333	20201215_S_SBr_CaM_Ca_CDZ_20SEC_02	3	6.25492	925484	554.525
Calmodulin	89	103	AFRVFDKDGNGYISA	14	1659.81	Holo_CaM_CDZ	0.333	20210112_S_SBr_CaM_Ca_CDZ_20SEC_03	3	6.27645	664266	554.519
Calmodulin	89	103	AFRVFDKDGNGYISA	14	1659.81	Holo_CaM_CDZ	0.5	20201210_S_SBr_CaM_Ca_CDZ_30SEC_01	3	6.25054	954962	554.55
Calmodulin	89	103	AFRVFDKDGNGYISA	14	1659.81	Holo_CaM_CDZ	0.5	20201215_S_SBr_CaM_Ca_CDZ_30SEC_02	3	6.25221	918722	554.54
Calmodulin	89	103	AFRVFDKDGNGYISA	14	1659.81	Holo_CaM_CDZ	0.5	20210113_S_SBr_CaM_Ca_CDZ_30SEC_03	3	6.28572	532933	554.545
Calmodulin	89	103	AFRVFDKDGNGYISA	14	1659.81	Holo_CaM_CDZ	1	20201211_S_SBr_CaM_Ca_CDZ_1MIN_01	3	6.24325	829758	554.563
Calmodulin	89	103	AFRVFDKDGNGYISA	14	1659.81	Holo_CaM_CDZ	1	20201216_S_SBr_CaM_Ca_CDZ_1MIN_02	3	6.26159	758363	554.558
Calmodulin	89	103	AFRVFDKDGNGYISA	14	1659.81	Holo_CaM_CDZ	1	20210113_S_SBr_CaM_Ca_CDZ_1MIN_03	3	6.28019	631228	554.582
Calmodulin	89	103	AFRVFDKDGNGYISA	14	1659.81	Holo_CaM_CDZ	10	20201211_S_SBr_CaM_Ca_CDZ_10MIN_01	3	6.24921	721008	554.659
Calmodulin	89	103	AFRVFDKDGNGYISA	14	1659.81	Holo_CaM_CDZ	10	20201216_S_SBr_CaM_Ca_CDZ_10MIN_02	3	6.25066	458538	554.677
Calmodulin	89	103	AFRVFDKDGNGYISA	14	1659.81	Holo_CaM_CDZ	10	20210113_S_SBr_CaM_Ca_CDZ_10MIN_03	3	6.27694	609609	554.686
Calmodulin	89	103	AFRVFDKDGNGYISA	14	1659.81	Holo_CaM_CDZ	30	20201211_S_SBr_CaM_Ca_CDZ_30MIN_01	3	6.24854	659805	554.797
Calmodulin	89	103	AFRVFDKDGNGYISA	14	1659.81	Holo_CaM_CDZ	30	20201216_S_SBr_CaM_Ca_CDZ_30MIN_02	3	6.25723	421751	554.798
Calmodulin	89	103	AFRVFDKDGNGYISA	14	1659.81	Holo_CaM_CDZ	30	20210114_S_SBr_CaM_Ca_CDZ_30MIN_03	3	6.28093	464978	554.813
Calmodulin	89	103	AFRVFDKDGNGYISA	14	1659.81	Holo_CaM_CDZ	120	20201214_S_SBr_CaM_Ca_CDZ_120MIN_01	3	6.24977	638258	555.015
Calmodulin	89	103	AFRVFDKDGNGYISA	14	1659.81	Holo_CaM_CDZ	120	20201218_S_SBr_CaM_Ca_CDZ_120MIN_02	3	6.2608	389502	554.963
Calmodulin	89	103	AFRVFDKDGNGYISA	14	1659.81	Holo_CaM_CDZ	120	20210114_S_SBr_CaM_Ca_CDZ_120MIN_03	3	6.27715	440056	555.005
Calmodulin	90	103	FRVFDKDGNGYISA	13	1588.78	Holo_CaM	0	20201209_S_SBr_CaM_Ca_CTL_UND_01	2	6.13567	628336	795.35
Calmodulin	90	103	FRVFDKDGNGYISA	13	1588.78	Holo_CaM	0	20201215_S_SBr_CaM_Ca_CTL_UND_02	2	6.13913	709955	795.365
Calmodulin	90	103	FRVFDKDGNGYISA	13	1588.78	Holo_CaM	0	20210112_S_SBr_CaM_Ca_CTL_UND_03	2	6.1571	525982	795.354
Calmodulin	90	103	FRVFDKDGNGYISA	13	1588.78	Holo_CaM	0.167	20201209_S_SBr_CaM_Ca_CTL_10SEC_01	2	6.12471	687053	795.753
Calmodulin	90	103	FRVFDKDGNGYISA	13	1588.78	Holo_CaM	0.167	20201215_S_SBr_CaM_Ca_CTL_10SEC_02	2	6.13505	938134	795.794
Calmodulin	90	103	FRVFDKDGNGYISA	13	1588.78	Holo_CaM	0.167	20210112_S_SBr_CaM_Ca_CTL_10SEC_03	2	6.16455	503411	795.757
Calmodulin	90	103	FRVFDKDGNGYISA	13	1588.78	Holo_CaM	0.333	20201209_S_SBr_CaM_Ca_CTL_20SEC_01	2	6.13786	820942	795.81
Calmodulin	90	103	FRVFDKDGNGYISA	13	1588.78	Holo_CaM	0.333	20210112_S_SBr_CaM_Ca_CTL_20SEC_03	2	6.17295	688171	795.847
Calmodulin	90	103	FRVFDKDGNGYISA	13	1588.78	Holo_CaM	0.333	20210112_S_SBr_CaM_Ca_CTL_20SEC_02	2	6.1628	675034	795.836
Calmodulin	90	103	FRVFDKDGNGYISA	13	1588.78	Holo_CaM	0.5	20201210_S_SBr_CaM_Ca_CTL_30SEC_01	2	6.12958	795393	795.846
Calmodulin	90	103	FRVFDKDGNGYISA	13	1588.78	Holo_CaM	0.5	20201215_S_SBr_CaM_Ca_CTL_30SEC_02	2	6.13547	1089846	795.864
Calmodulin	90	103	FRVFDKDGNGYISA	13	1588.78	Holo_CaM	0.5	20210113_S_SBr_CaM_Ca_CTL_30SEC_03	2	6.1617	500151	795.864
Calmodulin	90	103	FRVFDKDGNGYISA	13	1588.78	Holo_CaM	1	20201211_S_SBr_CaM_Ca_CTL_1MIN_01	2	6.13062	845280	795.877
Calmodulin	90	103	FRVFDKDGNGYISA	13	1588.78	Holo_CaM	1	20201216_S_SBr_CaM_Ca_CTL_1MIN_02	2	6.13615	771259	795.89
Calmodulin	90	103	FRVFDKDGNGYISA	13	1588.78	Holo_CaM	1	20210113_S_SBr_CaM_Ca_CTL_1MIN_03	2	6.16182	563619	795.91
Calmodulin	90	103	FRVFDKDGNGYISA	13	1588.78	Holo_CaM	10	20201211_S_SBr_CaM_Ca_CTL_10MIN_01	2	6.133	836959	796.477
Calmodulin	90	103	FRVFDKDGNGYISA	13	1588.78	Holo_CaM	10	20201216_S_SBr_CaM_Ca_CTL_10MIN_02	2	6.13285	450698	796.411
Calmodulin	90	103	FRVFDKDGNGYISA	13	1588.78	Holo_CaM	10	20210113_S_SBr_CaM_Ca_CTL_10MIN_03	2	6.16489	617696	796.487
Calmodulin	90	103	FRVFDKDGNGYISA	13	1588.78	Holo_CaM	30	20201211_S_SBr_CaM_Ca_CTL_30MIN_01	2	6.12483	732731	797
Calmodulin	90	103	FRVFDKDGNGYISA	13	1588.78	Holo_CaM	30	20201216_S_SBr_CaM_Ca_CTL_30MIN_02	2	6.13375	474567	796.949
Calmodulin	90	103	FRVFDKDGNGYISA	13	1588.78	Holo_CaM	30	20210114_S_SBr_CaM_Ca_CTL_30MIN_03	2	6.16222	585015	797.021
Calmodulin	90	103	FRVFDKDGNGYISA	13	1588.78	Holo_CaM	120	20201214_S_SBr_CaM_Ca_CTL_120MIN_01	2	6.12818	883032	797.423
Calmodulin	90	103	FRVFDKDGNGYISA	13	1588.78	Holo_CaM	120	20201218_S_SBr_CaM_Ca_CTL_120MIN_02	2	6.1385	391849	797.426
Calmodulin	90	103	FRVFDKDGNGYISA	13	1588.78	Holo_CaM	120	20210114_S_SBr_CaM_Ca_CTL_120MIN_03	2	6.15465	437379	797.499
Calmodulin	90	103	FRVFDKDGNGYISA	13	1588.78	Holo_CaM_CDZ	0	20201210_S_SBr_CaM_Ca_CDZ_UND_01	2	6.13309	684305	795.356
Calmodulin	90	103	FRVFDKDGNGYISA	13	1588.78	Holo_CaM_CDZ	0	20201215_S_SBr_CaM_Ca_CDZ_UND_02	2	6.12988	670707	795.366
Calmodulin	90	103	FRVFDKDGNGYISA	13	1588.78	Holo_CaM_CDZ	0	20210112_S_SBr_CaM_Ca_CDZ_UND_03	2	6.15929	370513	795.369
Calmodulin	90	103	FRVFDKDGNGYISA	13	1588.78	Holo_CaM_CDZ	0.167	20201209_S_SBr_CaM_Ca_CDZ_10SEC_01	2	6.1321	743369	795.649
Calmodulin	90	103	FRVFDKDGNGYISA	13	1588.78	Holo_CaM_CDZ	0.167	20201215_S_SBr_CaM_Ca_CDZ_10SEC_02	2	6.13121	797410	795.652
Calmodulin	90	103	FRVFDKDGNGYISA	13	1588.78	Holo_CaM_CDZ	0.167	20210112_S_SBr_CaM_Ca_CDZ_10SEC_03	2	6.16307	520613	795.669
Calmodulin	90	103	FRVFDKDGNGYISA	13	1588.78	Holo_CaM_CDZ	0.333	20201209_S_SBr_CaM_Ca_CDZ_20SEC_01	2	6.13476	849017	795.711
Calmodulin	90	103	FRVFDKDGNGYISA	13	1588.78	Holo_CaM_CDZ	0.333	20201215_S_SBr_CaM_Ca_CDZ_20SEC_02	2	6.13464	904874	795.754
Calmodulin	90	103	FRVFDKDGNGYISA	13	1588.78	Holo_CaM_CDZ	0.333	20210112_S_SBr_CaM_Ca_CDZ_20SEC_03	2	6.15992	587330	795.758
Calmodulin	90	103	FRVFDKDGNGYISA	13	1588.78	Holo_CaM_CDZ	0.5	20201210_S_SBr_CaM_Ca_CDZ_30SEC_01	2	6.13279	949738	795.771
Calmodulin	90	103	FRVFDKDGNGYISA	13	1588.78	Holo_CaM_CDZ	0.5	20201215_S_SBr_CaM_Ca_CDZ_30SEC_02	2	6.1336	918513	795.792
Calmodulin	90	103	FRVFDKDGNGYISA	13	1588.78	Holo_CaM_CDZ	0.5	20210113_S_SBr_CaM_Ca_CDZ_30SEC_03	2	6.16683	503199	795.784
Calmodulin	90	103	FRVFDKDGNGYISA	13	1588.78	Holo_CaM_CDZ	1	20201211_S_SBr_CaM_Ca_CDZ_1MIN_01	2	6.12526	829094	795.794
Calmodulin	90	103	FRVFDKDGNGYISA	13	1588.78	Holo_CaM_CDZ	1	20201216_S_SBr_CaM_Ca_CDZ_1MIN_02	2	6.14042	677439	795.815
Calmodulin	90	103	FRVFDKDGNGYISA	13	1588.78	Holo_CaM_CDZ	1	20210113_S_SBr_CaM_Ca_CDZ_1MIN_03	2	6.16091	580370	795.81
Calmodulin	90	103	FRVFDKDGNGYISA	13	1588.78	Holo_CaM_CDZ	10	20201211_S_SBr_CaM_Ca_CDZ_10MIN_01	2	6.13065	728052	795.903
Calmodulin	90	103	FRVFDKDGNGYISA	13	1588.78	Holo_CaM_CDZ	10	20201216_S_SBr_CaM_Ca_CDZ_10MIN_02	2	6.13326	355782	795.875
Calmodulin	90	103	FRVFDKDGNGYISA	13	1588.78	Holo_CaM_CDZ	10	20210113_S_SBr_CaM_Ca_CDZ_10MIN_03	2	6.15949	558121	795.917
Calmodulin	90	103	FRVFDKDGNGYISA	13	1588.78	Holo_CaM_CDZ	30	20201211_S_SBr_CaM_Ca_CDZ_30MIN_01	2	6.12662	612740	796.055
Calmodulin	90	103	FRVFDKDGNGYISA	13	1588.78	Holo_CaM_CDZ	30	20201216_S_SBr_CaM_Ca_CDZ_30MIN_02	2	6.13815	374204	796.083
Calmodulin	90	103	FRVFDKDGNGYISA	13	1588.78	Holo_CaM_CDZ	30	20210114_S_SBr_CaM_Ca_CDZ_30MIN_03	2	6.16302	417355	796.024
Calmodulin	90	103	FRVFDKDGNGYISA	13	1588.78	Holo_CaM_CDZ	120	20201214_S_SBr_CaM_Ca_CDZ_120MIN_01	2	6.12789	584027	796.305
Calmodulin	90	103	FRVFDKDGNGYISA	13	1588.78	Holo_CaM_CDZ	120	20201218_S_SBr_CaM_Ca_CDZ_120MIN_02	2	6.13903	326910	796.31
Calmodulin	90	103	FRVFDKDGNGYISA	13	1588.78	Holo_CaM_CDZ	120	20210114_S_SBr_CaM_Ca_CDZ_120MIN_03	2	6.15762	450972	796.307
Calmodulin	91	103	RVFDKDGNGYISA	12	1441.71	Holo_CaM	0	20201209_S_SBr_CaM_Ca_CTL_UND_01	2	4.89666	4634649	721.782
Calmodulin	91	103	RVFDKDGNGYISA	12	1441.71	Holo_CaM	0	20201215_S_SBr_CaM_Ca_CTL_UND_02	2	4.89752	5457908	721.777
Calmodulin	91	103	RVFDKDGNGYISA	12	1441.71	Holo_CaM	0	20210112_S_SBr_CaM_Ca_CTL_UND_03	2	4.90342	3951583	721.767
Calmodulin	91	103	RVFDKDGNGYISA	12	1441.71	Holo_CaM	0.167	20201209_S_SBr_CaM_Ca_CTL_10SEC_01	2	4.88583	4723767	722.172
Calmodulin	91	103	RVFDKDGNGYISA	12	1441.71	Holo_CaM	0.167	20201215_S_SBr_CaM_Ca_CTL_10SEC_02	2	4.89186	6751154	722.195
Calmodulin	91	103	RVFDKDGNGYISA	12	1441.71	Holo_CaM	0.167	20210112_S_SBr_CaM_Ca_CTL_10SEC_03	2	4.91769	3430794	722.183
Calmodulin	91	103	RVFDKDGNGYISA	12	1441.71	Holo_CaM	0.333	20201209_S_SBr_CaM_Ca_CTL_20SEC_01	2	4.89453	6074150	722.228
Calmodulin	91	103	RVFDKDGNGYISA	12	1441.71	Holo_CaM	0.333	20210112_S_SBr_CaM_Ca_CTL_20SEC_03	2	4.92309	4949217	722.26
Calmodulin	91	103	RVFDKDGNGYISA	12	1441.71	Holo_CaM	0.333	20210112_S_SBr_CaM_Ca_CTL_20SEC_02	2	4.90696	4860976	722.25
Calmodulin	91	103	RVFDKDGNGYISA	12	1441.71	Holo_CaM	0.5	20201210_S_SBr_CaM_Ca_CTL_30SEC_01	2	4.88285	5726791	722.246
Calmodulin	91	103	RVFDKDGNGYISA	12	1441.71	Holo_CaM	0.5	20201215_S_SBr_CaM_Ca_CTL_30SEC_02	2	4.8924	7907737	722.248
Calmodulin	91	103	RVFDKDGNGYISA	12	1441.71	Holo_CaM	0.5	20210113_S_SBr_CaM_Ca_CTL_30SEC_03	2	4.91353	3306799	722.27
Calmodulin	91	103	RVFDKDGNGYISA	12	1441.71	Holo_CaM	1	20201211_S_SBr_CaM_Ca_CTL_1MIN_01	2	4.88843	6069101	722.255
Calmodulin	91	103	RVFDKDGNGYISA	12	1441.71	Holo_CaM	1	20201216_S_SBr_CaM_Ca_CTL_1MIN_02	2	4.89334	5494662	722.282
Calmodulin	91	103	RVFDKDGNGYISA	12	1441.71	Holo_CaM	1	20210113_S_SBr_CaM_Ca_CTL_1MIN_03	2	4.91382	4079540	722.278
Calmodulin	91	103	RVFDKDGNGYISA	12	1441.71	Holo_CaM	10	20201211_S_SBr_CaM_Ca_CTL_10MIN_01	2	4.8918	5763300	722.744
Calmodulin	91	103	RVFDKDGNGYISA	12	1441.71	Holo_CaM	10	20201216_S_SBr_CaM_Ca_CTL_10MIN_02	2	4.8869	3105559	722.702
Calmodulin	91	103	RVFDKDGNGYISA	12	1441.71	Holo_CaM	10	20210113_S_SBr_CaM_Ca_CTL_10MIN_03	2	4.91371	4550553	722.751
Calmodulin	91	103	RVFDKDGNGYISA	12	1441.71	Holo_CaM	30	20201211_S_SBr_CaM_Ca_CTL_30MIN_01	2	4.88362	5233403	723.181
Calmodulin	91	103	RVFDKDGNGYISA	12	1441.71	Holo_CaM	30	20201216_S_SBr_CaM_Ca_CTL_30MIN_02	2	4.8813	3302969	723.191
Calmodulin	91	103	RVFDKDGNGYISA	12	1441.71	Holo_CaM	30	20210114_S_SBr_CaM_Ca_CTL_30MIN_03	2	4.91315	4150717	723.214
Calmodulin	91	103	RVFDKDGNGYISA	12	1441.71	Holo_CaM	120	20201214_S_SBr_CaM_Ca_CTL_120MIN_01	2	4.88381	6082860	723.625
Calmodulin	91	103	RVFDKDGNGYISA	12	1441.71	Holo_CaM	120	20201218_S_SBr_CaM_Ca_CTL_120MIN_02	2	4.89763	2652784	723.591
Calmodulin	91	103	RVFDKDGNGYISA	12	1441.71	Holo_CaM	120	20210114_S_SBr_CaM_Ca_CTL_120MIN_03	2	4.90725	3128527	723.667
Calmodulin	91	103	RVFDKDGNGYISA	12	1441.71	Holo_CaM_CDZ	0	20201210_S_SBr_CaM_Ca_CDZ_UND_01	2	4.89097	5020946	721.775
Calmodulin	91	103	RVFDKDGNGYISA	12	1441.71	Holo_CaM_CDZ	0	20201215_S_SBr_CaM_Ca_CDZ_UND_02	2	4.8876	4730121	721.772
Calmodulin	91	103	RVFDKDGNGYISA	12	1441.71	Holo_CaM_CDZ	0	20210112_S_SBr_CaM_Ca_CDZ_UND_03	2	4.90228	2831108	721.777
Calmodulin	91	103	RVFDKDGNGYISA	12	1441.71	Holo_CaM_CDZ	0.167	20201209_S_SBr_CaM_Ca_CDZ_10SEC_01	2	4.89092	5486538	722.08
Calmodulin	91	103	RVFDKDGNGYISA	12	1441.71	Holo_CaM_CDZ	0.167	20201215_S_SBr_CaM_Ca_CDZ_10SEC_02	2	4.88803	6101571	722.109
Calmodulin	91	103	RVFDKDGNGYISA	12	1441.71	Holo_CaM_CDZ	0.167	20210112_S_SBr_CaM_Ca_CDZ_10SEC_03	2	4.9161	3599746	722.114
Calmodulin	91	103	RVFDKDGNGYISA	12	1441.71	Holo_CaM_CDZ	0.333	20201209_S_SBr_CaM_Ca_CDZ_20SEC_01	2	4.89099	6145703	722.145
Calmodulin	91	103	RVFDKDGNGYISA	12	1441.71	Holo_CaM_CDZ	0.333	20201215_S_SBr_CaM_Ca_CDZ_20SEC_02	2	4.89159	6781724	722.202
Calmodulin	91	103	RVFDKDGNGYISA	12	1441.71	Holo_CaM_CDZ	0.333	20210112_S_SBr_CaM_Ca_CDZ_20SEC_03	2	4.91141	4440436	722.182
Calmodulin	91	103	RVFDKDGNGYISA	12	1441.71	Holo_CaM_CDZ	0.5	20201210_S_SBr_CaM_Ca_CDZ_30SEC_01	2	4.88908	7338750	722.193
Calmodulin	91	103	RVFDKDGNGYISA	12	1441.71	Holo_CaM_CDZ	0.5	20201215_S_SBr_CaM_Ca_CDZ_30SEC_02	2	4.88361	6726930	722.207
Calmodulin	91	103	RVFDKDGNGYISA	12	1441.71	Holo_CaM_CDZ	0.5	20210113_S_SBr_CaM_Ca_CDZ_30SEC_03	2	4.91697	3571729	722.214
Calmodulin	91	103	RVFDKDGNGYISA	12	1441.71	Holo_CaM_CDZ	1	20201211_S_SBr_CaM_Ca_CDZ_1MIN_01	2	4.88165	6023701	722.237
Calmodulin	91	103	RVFDKDGNGYISA	12	1441.71	Holo_CaM_CDZ	1	20201216_S_SBr_CaM_Ca_CDZ_1MIN_02	2	4.89797	5100462	722.246
Calmodulin	91	103	RVFDKDGNGYISA	12	1441.71	Holo_CaM_CDZ	1	20210113_S_SBr_CaM_Ca_CDZ_1MIN_03	2	4.91138	4319815	722.253
Calmodulin	91	103	RVFDKDGNGYISA	12	1441.71	Holo_CaM_CDZ	10	20201211_S_SBr_CaM_Ca_CDZ_10MIN_01	2	4.88789	5088597	722.349
Calmodulin	91	103	RVFDKDGNGYISA	12	1441.71	Holo_CaM_CDZ	10	20201216_S_SBr_CaM_Ca_CDZ_10MIN_02	2	4.88697	2528352	722.351
Calmodulin	91	103	RVFDKDGNGYISA	12	1441.71	Holo_CaM_CDZ	10	20210113_S_SBr_CaM_Ca_CDZ_10MIN_03	2	4.89292	3830467	722.381
Calmodulin	91	103	RVFDKDGNGYISA	12	1441.71	Holo_CaM_CDZ	30	20201211_S_SBr_CaM_Ca_CDZ_30MIN_01	2	4.88393	4620244	722.5
Calmodulin	91	103	RVFDKDGNGYISA	12	1441.71	Holo_CaM_CDZ	30	20201216_S_SBr_CaM_Ca_CDZ_30MIN_02	2	4.8922	2506082	722.513
Calmodulin	91	103	RVFDKDGNGYISA	12	1441.71	Holo_CaM_CDZ	30	20210114_S_SBr_CaM_Ca_CDZ_30MIN_03	2	4.91179	3050482	722.501
Calmodulin	91	103	RVFDKDGNGYISA	12	1441.71	Holo_CaM_CDZ	120	20201214_S_SBr_CaM_Ca_CDZ_120MIN_01	2	4.88485	3934730	722.786
Calmodulin	91	103	RVFDKDGNGYISA	12	1441.71	Holo_CaM_CDZ	120	20201218_S_SBr_CaM_Ca_CDZ_120MIN_02	2	4.89534	2216536	722.688
Calmodulin	91	103	RVFDKDGNGYISA	12	1441.71	Holo_CaM_CDZ	120	20210114_S_SBr_CaM_Ca_CDZ_120MIN_03	2	4.90925	3164009	722.752
Calmodulin	91	105	RVFDKDGNGYISAAE	14	1641.79	Holo_CaM	0	20201209_S_SBr_CaM_Ca_CTL_UND_01	2	5.13896	207130	821.853
Calmodulin	91	105	RVFDKDGNGYISAAE	14	1641.79	Holo_CaM	0	20201215_S_SBr_CaM_Ca_CTL_UND_02	2	5.14201	254538	821.826
Calmodulin	91	105	RVFDKDGNGYISAAE	14	1641.79	Holo_CaM	0	20210112_S_SBr_CaM_Ca_CTL_UND_03	2	5.1521	171667	821.845
Calmodulin	91	105	RVFDKDGNGYISAAE	14	1641.79	Holo_CaM	0.167	20201209_S_SBr_CaM_Ca_CTL_10SEC_01	2	5.13021	231359	822.526
Calmodulin	91	105	RVFDKDGNGYISAAE	14	1641.79	Holo_CaM	0.167	20201215_S_SBr_CaM_Ca_CTL_10SEC_02	2	5.13628	313657	822.638
Calmodulin	91	105	RVFDKDGNGYISAAE	14	1641.79	Holo_CaM	0.167	20210112_S_SBr_CaM_Ca_CTL_10SEC_03	2	5.16139	168934	822.523
Calmodulin	91	105	RVFDKDGNGYISAAE	14	1641.79	Holo_CaM	0.333	20201209_S_SBr_CaM_Ca_CTL_20SEC_01	2	5.13757	287849	822.61
Calmodulin	91	105	RVFDKDGNGYISAAE	14	1641.79	Holo_CaM	0.333	20210112_S_SBr_CaM_Ca_CTL_20SEC_03	2	5.1674	226820	822.642
Calmodulin	91	105	RVFDKDGNGYISAAE	14	1641.79	Holo_CaM	0.333	20210112_S_SBr_CaM_Ca_CTL_20SEC_02	2	5.15628	234511	822.63
Calmodulin	91	105	RVFDKDGNGYISAAE	14	1641.79	Holo_CaM	0.5	20201210_S_SBr_CaM_Ca_CTL_30SEC_01	2	5.13127	277397	822.605
Calmodulin	91	105	RVFDKDGNGYISAAE	14	1641.79	Holo_CaM	0.5	20201215_S_SBr_CaM_Ca_CTL_30SEC_02	2	5.1354	380783	822.64
Calmodulin	91	105	RVFDKDGNGYISAAE	14	1641.79	Holo_CaM	0.5	20210113_S_SBr_CaM_Ca_CTL_30SEC_03	2	5.1576	167967	822.669
Calmodulin	91	105	RVFDKDGNGYISAAE	14	1641.79	Holo_CaM	1	20201211_S_SBr_CaM_Ca_CTL_1MIN_01	2	5.1285	293695	822.699
Calmodulin	91	105	RVFDKDGNGYISAAE	14	1641.79	Holo_CaM	1	20201216_S_SBr_CaM_Ca_CTL_1MIN_02	2	5.13557	264230	822.71
Calmodulin	91	105	RVFDKDGNGYISAAE	14	1641.79	Holo_CaM	1	20210113_S_SBr_CaM_Ca_CTL_1MIN_03	2	5.15759	195459	822.734
Calmodulin	91	105	RVFDKDGNGYISAAE	14	1641.79	Holo_CaM	10	20201211_S_SBr_CaM_Ca_CTL_10MIN_01	2	5.13418	270691	823.187
Calmodulin	91	105	RVFDKDGNGYISAAE	14	1641.79	Holo_CaM	10	20201216_S_SBr_CaM_Ca_CTL_10MIN_02	2	5.12815	160109	823.128
Calmodulin	91	105	RVFDKDGNGYISAAE	14	1641.79	Holo_CaM	10	20210113_S_SBr_CaM_Ca_CTL_10MIN_03	2	5.15718	206460	823.274
Calmodulin	91	105	RVFDKDGNGYISAAE	14	1641.79	Holo_CaM	30	20201211_S_SBr_CaM_Ca_CTL_30MIN_01	2	5.1227	266977	823.717
Calmodulin	91	105	RVFDKDGNGYISAAE	14	1641.79	Holo_CaM	30	20201216_S_SBr_CaM_Ca_CTL_30MIN_02	2	5.12437	151741	823.724
Calmodulin	91	105	RVFDKDGNGYISAAE	14	1641.79	Holo_CaM	30	20210114_S_SBr_CaM_Ca_CTL_30MIN_03	2	5.15658	187087	823.739
Calmodulin	91	105	RVFDKDGNGYISAAE	14	1641.79	Holo_CaM	120	20201214_S_SBr_CaM_Ca_CTL_120MIN_01	2	5.12298	311897	824.16
Calmodulin	91	105	RVFDKDGNGYISAAE	14	1641.79	Holo_CaM	120	20201218_S_SBr_CaM_Ca_CTL_120MIN_02	2	5.13527	126399	824.129
Calmodulin	91	105	RVFDKDGNGYISAAE	14	1641.79	Holo_CaM	120	20210114_S_SBr_CaM_Ca_CTL_120MIN_03	2	5.1475	127197	824.32
Calmodulin	91	105	RVFDKDGNGYISAAE	14	1641.79	Holo_CaM_CDZ	0	20201210_S_SBr_CaM_Ca_CDZ_UND_01	2	5.13642	240221	821.857
Calmodulin	91	105	RVFDKDGNGYISAAE	14	1641.79	Holo_CaM_CDZ	0	20201215_S_SBr_CaM_Ca_CDZ_UND_02	2	5.1335	234819	821.83
Calmodulin	91	105	RVFDKDGNGYISAAE	14	1641.79	Holo_CaM_CDZ	0	20210112_S_SBr_CaM_Ca_CDZ_UND_03	2	5.15809	130106	821.836
Calmodulin	91	105	RVFDKDGNGYISAAE	14	1641.79	Holo_CaM_CDZ	0.167	20201209_S_SBr_CaM_Ca_CDZ_10SEC_01	2	5.13507	251051	822.471
Calmodulin	91	105	RVFDKDGNGYISAAE	14	1641.79	Holo_CaM_CDZ	0.167	20201215_S_SBr_CaM_Ca_CDZ_10SEC_02	2	5.13168	283329	822.53
Calmodulin	91	105	RVFDKDGNGYISAAE	14	1641.79	Holo_CaM_CDZ	0.167	20210112_S_SBr_CaM_Ca_CDZ_10SEC_03	2	5.15676	179831	822.482
Calmodulin	91	105	RVFDKDGNGYISAAE	14	1641.79	Holo_CaM_CDZ	0.333	20201209_S_SBr_CaM_Ca_CDZ_20SEC_01	2	5.13611	294622	822.56
Calmodulin	91	105	RVFDKDGNGYISAAE	14	1641.79	Holo_CaM_CDZ	0.333	20201215_S_SBr_CaM_Ca_CDZ_20SEC_02	2	5.13319	320041	822.568
Calmodulin	91	105	RVFDKDGNGYISAAE	14	1641.79	Holo_CaM_CDZ	0.333	20210112_S_SBr_CaM_Ca_CDZ_20SEC_03	2	5.15574	213101	822.534
Calmodulin	91	105	RVFDKDGNGYISAAE	14	1641.79	Holo_CaM_CDZ	0.5	20201210_S_SBr_CaM_Ca_CDZ_30SEC_01	2	5.13242	334480	822.612
Calmodulin	91	105	RVFDKDGNGYISAAE	14	1641.79	Holo_CaM_CDZ	0.5	20201215_S_SBr_CaM_Ca_CDZ_30SEC_02	2	5.13084	310583	822.595
Calmodulin	91	105	RVFDKDGNGYISAAE	14	1641.79	Holo_CaM_CDZ	0.5	20210113_S_SBr_CaM_Ca_CDZ_30SEC_03	2	5.16091	179548	822.559
Calmodulin	91	105	RVFDKDGNGYISAAE	14	1641.79	Holo_CaM_CDZ	1	20201211_S_SBr_CaM_Ca_CDZ_1MIN_01	2	5.12663	277296	822.621
Calmodulin	91	105	RVFDKDGNGYISAAE	14	1641.79	Holo_CaM_CDZ	1	20201216_S_SBr_CaM_Ca_CDZ_1MIN_02	2	5.14095	254579	822.621
Calmodulin	91	105	RVFDKDGNGYISAAE	14	1641.79	Holo_CaM_CDZ	1	20210113_S_SBr_CaM_Ca_CDZ_1MIN_03	2	5.15749	195614	822.623
Calmodulin	91	105	RVFDKDGNGYISAAE	14	1641.79	Holo_CaM_CDZ	10	20201211_S_SBr_CaM_Ca_CDZ_10MIN_01	2	5.12917	238763	822.818
Calmodulin	91	105	RVFDKDGNGYISAAE	14	1641.79	Holo_CaM_CDZ	10	20201216_S_SBr_CaM_Ca_CDZ_10MIN_02	2	5.13039	121515	822.683
Calmodulin	91	105	RVFDKDGNGYISAAE	14	1641.79	Holo_CaM_CDZ	10	20210113_S_SBr_CaM_Ca_CDZ_10MIN_03	2	5.14987	188493	822.829
Calmodulin	91	105	RVFDKDGNGYISAAE	14	1641.79	Holo_CaM_CDZ	30	20201211_S_SBr_CaM_Ca_CDZ_30MIN_01	2	5.12756	214361	823.032
Calmodulin	91	105	RVFDKDGNGYISAAE	14	1641.79	Holo_CaM_CDZ	30	20201216_S_SBr_CaM_Ca_CDZ_30MIN_02	2	5.13849	117812	823.037
Calmodulin	91	105	RVFDKDGNGYISAAE	14	1641.79	Holo_CaM_CDZ	30	20210114_S_SBr_CaM_Ca_CDZ_30MIN_03	2	5.15747	132957	823.064
Calmodulin	91	105	RVFDKDGNGYISAAE	14	1641.79	Holo_CaM_CDZ	120	20201214_S_SBr_CaM_Ca_CDZ_120MIN_01	2	5.12552	207688	823.34
Calmodulin	91	105	RVFDKDGNGYISAAE	14	1641.79	Holo_CaM_CDZ	120	20201218_S_SBr_CaM_Ca_CDZ_120MIN_02	2	5.13838	105062	823.357
Calmodulin	91	105	RVFDKDGNGYISAAE	14	1641.79	Holo_CaM_CDZ	120	20210114_S_SBr_CaM_Ca_CDZ_120MIN_03	2	5.15308	155605	823.301
Calmodulin	104	113	AELRHVMTNL	9	1183.63	Holo_CaM	0	20201209_S_SBr_CaM_Ca_CTL_UND_01	2	5.00367	12300375	592.647
Calmodulin	104	113	AELRHVMTNL	9	1183.63	Holo_CaM	0	20201215_S_SBr_CaM_Ca_CTL_UND_02	2	5.00673	13814021	592.653
Calmodulin	104	113	AELRHVMTNL	9	1183.63	Holo_CaM	0	20210112_S_SBr_CaM_Ca_CTL_UND_03	2	5.02096	10701584	592.646
Calmodulin	104	113	AELRHVMTNL	9	1183.63	Holo_CaM	0.167	20201209_S_SBr_CaM_Ca_CTL_10SEC_01	2	4.98507	11331172	593.712
Calmodulin	104	113	AELRHVMTNL	9	1183.63	Holo_CaM	0.167	20201215_S_SBr_CaM_Ca_CTL_10SEC_02	2	4.99322	15590984	593.771
Calmodulin	104	113	AELRHVMTNL	9	1183.63	Holo_CaM	0.167	20210112_S_SBr_CaM_Ca_CTL_10SEC_03	2	5.01795	8958554	593.774
Calmodulin	104	113	AELRHVMTNL	9	1183.63	Holo_CaM	0.333	20201209_S_SBr_CaM_Ca_CTL_20SEC_01	2	4.99195	14662036	593.915
Calmodulin	104	113	AELRHVMTNL	9	1183.63	Holo_CaM	0.333	20210112_S_SBr_CaM_Ca_CTL_20SEC_03	2	5.02212	11756352	593.94
Calmodulin	104	113	AELRHVMTNL	9	1183.63	Holo_CaM	0.333	20210112_S_SBr_CaM_Ca_CTL_20SEC_02	2	5.00922	11858008	593.948
Calmodulin	104	113	AELRHVMTNL	9	1183.63	Holo_CaM	0.5	20201210_S_SBr_CaM_Ca_CTL_30SEC_01	2	4.98151	13469413	594.003
Calmodulin	104	113	AELRHVMTNL	9	1183.63	Holo_CaM	0.5	20201215_S_SBr_CaM_Ca_CTL_30SEC_02	2	4.9895	18063757	593.999
Calmodulin	104	113	AELRHVMTNL	9	1183.63	Holo_CaM	0.5	20210113_S_SBr_CaM_Ca_CTL_30SEC_03	2	5.01226	8236354	594.018
Calmodulin	104	113	AELRHVMTNL	9	1183.63	Holo_CaM	1	20201211_S_SBr_CaM_Ca_CTL_1MIN_01	2	4.98278	14157328	594.132
Calmodulin	104	113	AELRHVMTNL	9	1183.63	Holo_CaM	1	20201216_S_SBr_CaM_Ca_CTL_1MIN_02	2	4.98933	12928708	594.126
Calmodulin	104	113	AELRHVMTNL	9	1183.63	Holo_CaM	1	20210113_S_SBr_CaM_Ca_CTL_1MIN_03	2	5.01029	9832764	594.187
Calmodulin	104	113	AELRHVMTNL	9	1183.63	Holo_CaM	10	20201211_S_SBr_CaM_Ca_CTL_10MIN_01	2	4.9826	14040271	594.507
Calmodulin	104	113	AELRHVMTNL	9	1183.63	Holo_CaM	10	20201216_S_SBr_CaM_Ca_CTL_10MIN_02	2	4.97731	7713728	594.483
Calmodulin	104	113	AELRHVMTNL	9	1183.63	Holo_CaM	10	20210113_S_SBr_CaM_Ca_CTL_10MIN_03	2	5.00588	10772529	594.555
Calmodulin	104	113	AELRHVMTNL	9	1183.63	Holo_CaM	30	20201211_S_SBr_CaM_Ca_CTL_30MIN_01	2	4.97308	12455687	594.541
Calmodulin	104	113	AELRHVMTNL	9	1183.63	Holo_CaM	30	20201216_S_SBr_CaM_Ca_CTL_30MIN_02	2	4.97566	8109820	594.524
Calmodulin	104	113	AELRHVMTNL	9	1183.63	Holo_CaM	30	20210114_S_SBr_CaM_Ca_CTL_30MIN_03	2	5.00547	9517288	594.548
Calmodulin	104	113	AELRHVMTNL	9	1183.63	Holo_CaM	120	20201214_S_SBr_CaM_Ca_CTL_120MIN_01	2	4.97663	14454262	594.493
Calmodulin	104	113	AELRHVMTNL	9	1183.63	Holo_CaM	120	20201218_S_SBr_CaM_Ca_CTL_120MIN_02	2	4.99033	6220277	594.45
Calmodulin	104	113	AELRHVMTNL	9	1183.63	Holo_CaM	120	20210114_S_SBr_CaM_Ca_CTL_120MIN_03	2	5.00046	7201529	594.592
Calmodulin	104	113	AELRHVMTNL	9	1183.63	Holo_CaM_CDZ	0	20201210_S_SBr_CaM_Ca_CDZ_UND_01	2	5.00085	12879521	592.654
Calmodulin	104	113	AELRHVMTNL	9	1183.63	Holo_CaM_CDZ	0	20201215_S_SBr_CaM_Ca_CDZ_UND_02	2	4.99604	12090061	592.671
Calmodulin	104	113	AELRHVMTNL	9	1183.63	Holo_CaM_CDZ	0	20210112_S_SBr_CaM_Ca_CDZ_UND_03	2	5.01789	7593968	592.668
Calmodulin	104	113	AELRHVMTNL	9	1183.63	Holo_CaM_CDZ	0.167	20201209_S_SBr_CaM_Ca_CDZ_10SEC_01	2	4.99857	14398847	592.825
Calmodulin	104	113	AELRHVMTNL	9	1183.63	Holo_CaM_CDZ	0.167	20201215_S_SBr_CaM_Ca_CDZ_10SEC_02	2	4.99774	15303453	592.843
Calmodulin	104	113	AELRHVMTNL	9	1183.63	Holo_CaM_CDZ	0.167	20210112_S_SBr_CaM_Ca_CDZ_10SEC_03	2	5.02545	9929571	592.844
Calmodulin	104	113	AELRHVMTNL	9	1183.63	Holo_CaM_CDZ	0.333	20201209_S_SBr_CaM_Ca_CDZ_20SEC_01	2	4.99893	15576901	592.898
Calmodulin	104	113	AELRHVMTNL	9	1183.63	Holo_CaM_CDZ	0.333	20201215_S_SBr_CaM_Ca_CDZ_20SEC_02	2	5.00001	16720299	592.95
Calmodulin	104	113	AELRHVMTNL	9	1183.63	Holo_CaM_CDZ	0.333	20210112_S_SBr_CaM_Ca_CDZ_20SEC_03	2	5.02055	11494351	592.91
Calmodulin	104	113	AELRHVMTNL	9	1183.63	Holo_CaM_CDZ	0.5	20201210_S_SBr_CaM_Ca_CDZ_30SEC_01	2	4.99633	17929237	592.978
Calmodulin	104	113	AELRHVMTNL	9	1183.63	Holo_CaM_CDZ	0.5	20201215_S_SBr_CaM_Ca_CDZ_30SEC_02	2	4.99434	16488651	593
Calmodulin	104	113	AELRHVMTNL	9	1183.63	Holo_CaM_CDZ	0.5	20210113_S_SBr_CaM_Ca_CDZ_30SEC_03	2	5.02813	9297817	592.988
Calmodulin	104	113	AELRHVMTNL	9	1183.63	Holo_CaM_CDZ	1	20201211_S_SBr_CaM_Ca_CDZ_1MIN_01	2	4.98785	14712519	593.17
Calmodulin	104	113	AELRHVMTNL	9	1183.63	Holo_CaM_CDZ	1	20201216_S_SBr_CaM_Ca_CDZ_1MIN_02	2	5.00339	12683302	593.179
Calmodulin	104	113	AELRHVMTNL	9	1183.63	Holo_CaM_CDZ	1	20210113_S_SBr_CaM_Ca_CDZ_1MIN_03	2	5.01976	10356801	593.132
Calmodulin	104	113	AELRHVMTNL	9	1183.63	Holo_CaM_CDZ	10	20201211_S_SBr_CaM_Ca_CDZ_10MIN_01	2	4.98842	12368182	593.729
Calmodulin	104	113	AELRHVMTNL	9	1183.63	Holo_CaM_CDZ	10	20201216_S_SBr_CaM_Ca_CDZ_10MIN_02	2	4.98893	6488970	593.736
Calmodulin	104	113	AELRHVMTNL	9	1183.63	Holo_CaM_CDZ	10	20210113_S_SBr_CaM_Ca_CDZ_10MIN_03	2	5.00641	9313075	593.744
Calmodulin	104	113	AELRHVMTNL	9	1183.63	Holo_CaM_CDZ	30	20201211_S_SBr_CaM_Ca_CDZ_30MIN_01	2	4.98077	10742054	594.041
Calmodulin	104	113	AELRHVMTNL	9	1183.63	Holo_CaM_CDZ	30	20201216_S_SBr_CaM_Ca_CDZ_30MIN_02	2	4.9902	6209761	593.978
Calmodulin	104	113	AELRHVMTNL	9	1183.63	Holo_CaM_CDZ	30	20210114_S_SBr_CaM_Ca_CDZ_30MIN_03	2	5.01073	7079416	594.032
Calmodulin	104	113	AELRHVMTNL	9	1183.63	Holo_CaM_CDZ	120	20201214_S_SBr_CaM_Ca_CDZ_120MIN_01	2	4.97901	9412104	594.284
Calmodulin	104	113	AELRHVMTNL	9	1183.63	Holo_CaM_CDZ	120	20201218_S_SBr_CaM_Ca_CDZ_120MIN_02	2	4.98974	5492558	594.261
Calmodulin	104	113	AELRHVMTNL	9	1183.63	Holo_CaM_CDZ	120	20210114_S_SBr_CaM_Ca_CDZ_120MIN_03	2	5.00541	7250036	594.336
Calmodulin	104	120	AELRHVMTNLGEKLTDE	16	1955.99	Holo_CaM	0	20201209_S_SBr_CaM_Ca_CTL_UND_01	3	6.15655	3374414	653.058
Calmodulin	104	120	AELRHVMTNLGEKLTDE	16	1955.99	Holo_CaM	0	20201215_S_SBr_CaM_Ca_CTL_UND_02	3	6.16136	3606025	653.064
Calmodulin	104	120	AELRHVMTNLGEKLTDE	16	1955.99	Holo_CaM	0	20210112_S_SBr_CaM_Ca_CTL_UND_03	3	6.18079	2267160	653.061
Calmodulin	104	120	AELRHVMTNLGEKLTDE	16	1955.99	Holo_CaM	0.167	20201209_S_SBr_CaM_Ca_CTL_10SEC_01	3	6.11404	3298125	654.763
Calmodulin	104	120	AELRHVMTNLGEKLTDE	16	1955.99	Holo_CaM	0.167	20201215_S_SBr_CaM_Ca_CTL_10SEC_02	3	6.12363	4261232	654.833
Calmodulin	104	120	AELRHVMTNLGEKLTDE	16	1955.99	Holo_CaM	0.167	20210112_S_SBr_CaM_Ca_CTL_10SEC_03	3	6.15328	2292987	654.832
Calmodulin	104	120	AELRHVMTNLGEKLTDE	16	1955.99	Holo_CaM	0.333	20201209_S_SBr_CaM_Ca_CTL_20SEC_01	3	6.12104	4221541	654.993
Calmodulin	104	120	AELRHVMTNLGEKLTDE	16	1955.99	Holo_CaM	0.333	20210112_S_SBr_CaM_Ca_CTL_20SEC_03	3	6.1571	3107828	655.014
Calmodulin	104	120	AELRHVMTNLGEKLTDE	16	1955.99	Holo_CaM	0.333	20210112_S_SBr_CaM_Ca_CTL_20SEC_02	3	6.14778	3210657	655.037
Calmodulin	104	120	AELRHVMTNLGEKLTDE	16	1955.99	Holo_CaM	0.5	20201210_S_SBr_CaM_Ca_CTL_30SEC_01	3	6.10854	3684340	655.214
Calmodulin	104	120	AELRHVMTNLGEKLTDE	16	1955.99	Holo_CaM	0.5	20201215_S_SBr_CaM_Ca_CTL_30SEC_02	3	6.11637	4870045	655.122
Calmodulin	104	120	AELRHVMTNLGEKLTDE	16	1955.99	Holo_CaM	0.5	20210113_S_SBr_CaM_Ca_CTL_30SEC_03	3	6.14319	2070472	655.197
Calmodulin	104	120	AELRHVMTNLGEKLTDE	16	1955.99	Holo_CaM	1	20201211_S_SBr_CaM_Ca_CTL_1MIN_01	3	6.10448	3887685	655.351
Calmodulin	104	120	AELRHVMTNLGEKLTDE	16	1955.99	Holo_CaM	1	20201216_S_SBr_CaM_Ca_CTL_1MIN_02	3	6.11418	3403131	655.354
Calmodulin	104	120	AELRHVMTNLGEKLTDE	16	1955.99	Holo_CaM	1	20210113_S_SBr_CaM_Ca_CTL_1MIN_03	3	6.14174	2688274	655.346
Calmodulin	104	120	AELRHVMTNLGEKLTDE	16	1955.99	Holo_CaM	10	20201211_S_SBr_CaM_Ca_CTL_10MIN_01	3	6.10127	3452875	655.689
Calmodulin	104	120	AELRHVMTNLGEKLTDE	16	1955.99	Holo_CaM	10	20201216_S_SBr_CaM_Ca_CTL_10MIN_02	3	6.1025	2100299	655.675
Calmodulin	104	120	AELRHVMTNLGEKLTDE	16	1955.99	Holo_CaM	10	20210113_S_SBr_CaM_Ca_CTL_10MIN_03	3	6.13471	2945137	655.685
Calmodulin	104	120	AELRHVMTNLGEKLTDE	16	1955.99	Holo_CaM	30	20201211_S_SBr_CaM_Ca_CTL_30MIN_01	3	6.09253	3587801	655.688
Calmodulin	104	120	AELRHVMTNLGEKLTDE	16	1955.99	Holo_CaM	30	20201216_S_SBr_CaM_Ca_CTL_30MIN_02	3	6.103	2099848	655.696
Calmodulin	104	120	AELRHVMTNLGEKLTDE	16	1955.99	Holo_CaM	30	20210114_S_SBr_CaM_Ca_CTL_30MIN_03	3	6.13357	2650556	655.734
Calmodulin	104	120	AELRHVMTNLGEKLTDE	16	1955.99	Holo_CaM	120	20201214_S_SBr_CaM_Ca_CTL_120MIN_01	3	6.09703	3918477	655.716
Calmodulin	104	120	AELRHVMTNLGEKLTDE	16	1955.99	Holo_CaM	120	20201218_S_SBr_CaM_Ca_CTL_120MIN_02	3	6.11057	1610836	655.722
Calmodulin	104	120	AELRHVMTNLGEKLTDE	16	1955.99	Holo_CaM	120	20210114_S_SBr_CaM_Ca_CTL_120MIN_03	3	6.12772	1898425	655.701
Calmodulin	104	120	AELRHVMTNLGEKLTDE	16	1955.99	Holo_CaM_CDZ	0	20201210_S_SBr_CaM_Ca_CDZ_UND_01	3	6.1561	3441699	653.065
Calmodulin	104	120	AELRHVMTNLGEKLTDE	16	1955.99	Holo_CaM_CDZ	0	20201215_S_SBr_CaM_Ca_CDZ_UND_02	3	6.15413	3354854	653.096
Calmodulin	104	120	AELRHVMTNLGEKLTDE	16	1955.99	Holo_CaM_CDZ	0	20210112_S_SBr_CaM_Ca_CDZ_UND_03	3	6.18402	1717766	653.087
Calmodulin	104	120	AELRHVMTNLGEKLTDE	16	1955.99	Holo_CaM_CDZ	0.167	20201209_S_SBr_CaM_Ca_CDZ_10SEC_01	3	6.13932	3598290	654.02
Calmodulin	104	120	AELRHVMTNLGEKLTDE	16	1955.99	Holo_CaM_CDZ	0.167	20201215_S_SBr_CaM_Ca_CDZ_10SEC_02	3	6.1397	3622387	654.04
Calmodulin	104	120	AELRHVMTNLGEKLTDE	16	1955.99	Holo_CaM_CDZ	0.167	20210112_S_SBr_CaM_Ca_CDZ_10SEC_03	3	6.17187	2189072	654.04
Calmodulin	104	120	AELRHVMTNLGEKLTDE	16	1955.99	Holo_CaM_CDZ	0.333	20201209_S_SBr_CaM_Ca_CDZ_20SEC_01	3	6.13848	4026038	654.156
Calmodulin	104	120	AELRHVMTNLGEKLTDE	16	1955.99	Holo_CaM_CDZ	0.333	20201215_S_SBr_CaM_Ca_CDZ_20SEC_02	3	6.141	4151938	654.179
Calmodulin	104	120	AELRHVMTNLGEKLTDE	16	1955.99	Holo_CaM_CDZ	0.333	20210112_S_SBr_CaM_Ca_CDZ_20SEC_03	3	6.16593	2740141	654.175
Calmodulin	104	120	AELRHVMTNLGEKLTDE	16	1955.99	Holo_CaM_CDZ	0.5	20201210_S_SBr_CaM_Ca_CDZ_30SEC_01	3	6.13449	4610559	654.278
Calmodulin	104	120	AELRHVMTNLGEKLTDE	16	1955.99	Holo_CaM_CDZ	0.5	20201215_S_SBr_CaM_Ca_CDZ_30SEC_02	3	6.13674	4222624	654.272
Calmodulin	104	120	AELRHVMTNLGEKLTDE	16	1955.99	Holo_CaM_CDZ	0.5	20210113_S_SBr_CaM_Ca_CDZ_30SEC_03	3	6.17072	2129018	654.276
Calmodulin	104	120	AELRHVMTNLGEKLTDE	16	1955.99	Holo_CaM_CDZ	1	20201211_S_SBr_CaM_Ca_CDZ_1MIN_01	3	6.12379	3976670	654.477
Calmodulin	104	120	AELRHVMTNLGEKLTDE	16	1955.99	Holo_CaM_CDZ	1	20201216_S_SBr_CaM_Ca_CDZ_1MIN_02	3	6.13989	2989348	654.494
Calmodulin	104	120	AELRHVMTNLGEKLTDE	16	1955.99	Holo_CaM_CDZ	1	20210113_S_SBr_CaM_Ca_CDZ_1MIN_03	3	6.16296	2632092	654.488
Calmodulin	104	120	AELRHVMTNLGEKLTDE	16	1955.99	Holo_CaM_CDZ	10	20201211_S_SBr_CaM_Ca_CDZ_10MIN_01	3	6.11513	3481339	655.021
Calmodulin	104	120	AELRHVMTNLGEKLTDE	16	1955.99	Holo_CaM_CDZ	10	20201216_S_SBr_CaM_Ca_CDZ_10MIN_02	3	6.1178	1654951	654.98
Calmodulin	104	120	AELRHVMTNLGEKLTDE	16	1955.99	Holo_CaM_CDZ	10	20210113_S_SBr_CaM_Ca_CDZ_10MIN_03	3	6.14879	2566467	655.055
Calmodulin	104	120	AELRHVMTNLGEKLTDE	16	1955.99	Holo_CaM_CDZ	30	20201211_S_SBr_CaM_Ca_CDZ_30MIN_01	3	6.10703	3043758	655.207
Calmodulin	104	120	AELRHVMTNLGEKLTDE	16	1955.99	Holo_CaM_CDZ	30	20201216_S_SBr_CaM_Ca_CDZ_30MIN_02	3	6.11917	1616978	655.196
Calmodulin	104	120	AELRHVMTNLGEKLTDE	16	1955.99	Holo_CaM_CDZ	30	20210114_S_SBr_CaM_Ca_CDZ_30MIN_03	3	6.14393	1980229	655.298
Calmodulin	104	120	AELRHVMTNLGEKLTDE	16	1955.99	Holo_CaM_CDZ	120	20201214_S_SBr_CaM_Ca_CDZ_120MIN_01	3	6.10214	2477253	655.489
Calmodulin	104	120	AELRHVMTNLGEKLTDE	16	1955.99	Holo_CaM_CDZ	120	20201218_S_SBr_CaM_Ca_CDZ_120MIN_02	3	6.11678	1444009	655.489
Calmodulin	104	120	AELRHVMTNLGEKLTDE	16	1955.99	Holo_CaM_CDZ	120	20210114_S_SBr_CaM_Ca_CDZ_120MIN_03	3	6.13486	1962394	655.539
Calmodulin	104	121	AELRHVMTNLGEKLTDEE	17	2085.03	Holo_CaM	0	20201209_S_SBr_CaM_Ca_CTL_UND_01	3	6.30907	2459614	696.095
Calmodulin	104	121	AELRHVMTNLGEKLTDEE	17	2085.03	Holo_CaM	0	20201215_S_SBr_CaM_Ca_CTL_UND_02	3	6.31146	2561673	696.112
Calmodulin	104	121	AELRHVMTNLGEKLTDEE	17	2085.03	Holo_CaM	0	20210112_S_SBr_CaM_Ca_CTL_UND_03	3	6.3351	1743697	696.099
Calmodulin	104	121	AELRHVMTNLGEKLTDEE	17	2085.03	Holo_CaM	0.167	20201209_S_SBr_CaM_Ca_CTL_10SEC_01	3	6.26036	2386995	698.005
Calmodulin	104	121	AELRHVMTNLGEKLTDEE	17	2085.03	Holo_CaM	0.167	20201215_S_SBr_CaM_Ca_CTL_10SEC_02	3	6.27092	3122136	698.014
Calmodulin	104	121	AELRHVMTNLGEKLTDEE	17	2085.03	Holo_CaM	0.167	20210112_S_SBr_CaM_Ca_CTL_10SEC_03	3	6.30143	1764780	697.988
Calmodulin	104	121	AELRHVMTNLGEKLTDEE	17	2085.03	Holo_CaM	0.333	20201209_S_SBr_CaM_Ca_CTL_20SEC_01	3	6.26847	2946550	698.189
Calmodulin	104	121	AELRHVMTNLGEKLTDEE	17	2085.03	Holo_CaM	0.333	20210112_S_SBr_CaM_Ca_CTL_20SEC_03	3	6.30636	2379255	698.127
Calmodulin	104	121	AELRHVMTNLGEKLTDEE	17	2085.03	Holo_CaM	0.333	20210112_S_SBr_CaM_Ca_CTL_20SEC_02	3	6.29543	2349146	698.135
Calmodulin	104	121	AELRHVMTNLGEKLTDEE	17	2085.03	Holo_CaM	0.5	20201210_S_SBr_CaM_Ca_CTL_30SEC_01	3	6.25709	2858115	698.288
Calmodulin	104	121	AELRHVMTNLGEKLTDEE	17	2085.03	Holo_CaM	0.5	20201215_S_SBr_CaM_Ca_CTL_30SEC_02	3	6.26523	3884303	698.243
Calmodulin	104	121	AELRHVMTNLGEKLTDEE	17	2085.03	Holo_CaM	0.5	20210113_S_SBr_CaM_Ca_CTL_30SEC_03	3	6.29122	1672934	698.288
Calmodulin	104	121	AELRHVMTNLGEKLTDEE	17	2085.03	Holo_CaM	1	20201211_S_SBr_CaM_Ca_CTL_1MIN_01	3	6.25594	2961059	698.477
Calmodulin	104	121	AELRHVMTNLGEKLTDEE	17	2085.03	Holo_CaM	1	20201216_S_SBr_CaM_Ca_CTL_1MIN_02	3	6.26266	2704142	698.458
Calmodulin	104	121	AELRHVMTNLGEKLTDEE	17	2085.03	Holo_CaM	1	20210113_S_SBr_CaM_Ca_CTL_1MIN_03	3	6.29004	1994474	698.475
Calmodulin	104	121	AELRHVMTNLGEKLTDEE	17	2085.03	Holo_CaM	10	20201211_S_SBr_CaM_Ca_CTL_10MIN_01	3	6.25324	2764141	698.915
Calmodulin	104	121	AELRHVMTNLGEKLTDEE	17	2085.03	Holo_CaM	10	20201216_S_SBr_CaM_Ca_CTL_10MIN_02	3	6.25141	1652643	698.921
Calmodulin	104	121	AELRHVMTNLGEKLTDEE	17	2085.03	Holo_CaM	10	20210113_S_SBr_CaM_Ca_CTL_10MIN_03	3	6.28094	2364646	698.932
Calmodulin	104	121	AELRHVMTNLGEKLTDEE	17	2085.03	Holo_CaM	30	20201211_S_SBr_CaM_Ca_CTL_30MIN_01	3	6.2433	2728140	698.934
Calmodulin	104	121	AELRHVMTNLGEKLTDEE	17	2085.03	Holo_CaM	30	20201216_S_SBr_CaM_Ca_CTL_30MIN_02	3	6.2523	1732153	698.898
Calmodulin	104	121	AELRHVMTNLGEKLTDEE	17	2085.03	Holo_CaM	30	20210114_S_SBr_CaM_Ca_CTL_30MIN_03	3	6.2824	2025720	698.966
Calmodulin	104	121	AELRHVMTNLGEKLTDEE	17	2085.03	Holo_CaM	120	20201214_S_SBr_CaM_Ca_CTL_120MIN_01	3	6.24692	3138852	698.957
Calmodulin	104	121	AELRHVMTNLGEKLTDEE	17	2085.03	Holo_CaM	120	20201218_S_SBr_CaM_Ca_CTL_120MIN_02	3	6.25749	1313263	698.983
Calmodulin	104	121	AELRHVMTNLGEKLTDEE	17	2085.03	Holo_CaM	120	20210114_S_SBr_CaM_Ca_CTL_120MIN_03	3	6.27454	1488935	698.956
Calmodulin	104	121	AELRHVMTNLGEKLTDEE	17	2085.03	Holo_CaM_CDZ	0	20201210_S_SBr_CaM_Ca_CDZ_UND_01	3	6.30698	2440228	696.109
Calmodulin	104	121	AELRHVMTNLGEKLTDEE	17	2085.03	Holo_CaM_CDZ	0	20201215_S_SBr_CaM_Ca_CDZ_UND_02	3	6.30295	2373153	696.139
Calmodulin	104	121	AELRHVMTNLGEKLTDEE	17	2085.03	Holo_CaM_CDZ	0	20210112_S_SBr_CaM_Ca_CDZ_UND_03	3	6.33494	1329372	696.126
Calmodulin	104	121	AELRHVMTNLGEKLTDEE	17	2085.03	Holo_CaM_CDZ	0.167	20201209_S_SBr_CaM_Ca_CDZ_10SEC_01	3	6.2884	2833336	697.102
Calmodulin	104	121	AELRHVMTNLGEKLTDEE	17	2085.03	Holo_CaM_CDZ	0.167	20201215_S_SBr_CaM_Ca_CDZ_10SEC_02	3	6.28838	2763461	697.114
Calmodulin	104	121	AELRHVMTNLGEKLTDEE	17	2085.03	Holo_CaM_CDZ	0.167	20210112_S_SBr_CaM_Ca_CDZ_10SEC_03	3	6.32124	1761982	697.124
Calmodulin	104	121	AELRHVMTNLGEKLTDEE	17	2085.03	Holo_CaM_CDZ	0.333	20201209_S_SBr_CaM_Ca_CDZ_20SEC_01	3	6.28549	3019016	697.225
Calmodulin	104	121	AELRHVMTNLGEKLTDEE	17	2085.03	Holo_CaM_CDZ	0.333	20201215_S_SBr_CaM_Ca_CDZ_20SEC_02	3	6.28805	3361914	697.269
Calmodulin	104	121	AELRHVMTNLGEKLTDEE	17	2085.03	Holo_CaM_CDZ	0.333	20210112_S_SBr_CaM_Ca_CDZ_20SEC_03	3	6.31475	2118332	697.252
Calmodulin	104	121	AELRHVMTNLGEKLTDEE	17	2085.03	Holo_CaM_CDZ	0.5	20201210_S_SBr_CaM_Ca_CDZ_30SEC_01	3	6.28285	3486155	697.352
Calmodulin	104	121	AELRHVMTNLGEKLTDEE	17	2085.03	Holo_CaM_CDZ	0.5	20201215_S_SBr_CaM_Ca_CDZ_30SEC_02	3	6.28506	3377952	697.365
Calmodulin	104	121	AELRHVMTNLGEKLTDEE	17	2085.03	Holo_CaM_CDZ	0.5	20210113_S_SBr_CaM_Ca_CDZ_30SEC_03	3	6.31852	1782238	697.36
Calmodulin	104	121	AELRHVMTNLGEKLTDEE	17	2085.03	Holo_CaM_CDZ	1	20201211_S_SBr_CaM_Ca_CDZ_1MIN_01	3	6.27118	3049346	697.578
Calmodulin	104	121	AELRHVMTNLGEKLTDEE	17	2085.03	Holo_CaM_CDZ	1	20201216_S_SBr_CaM_Ca_CDZ_1MIN_02	3	6.28952	2490357	697.589
Calmodulin	104	121	AELRHVMTNLGEKLTDEE	17	2085.03	Holo_CaM_CDZ	1	20210113_S_SBr_CaM_Ca_CDZ_1MIN_03	3	6.31023	2028003	697.571
Calmodulin	104	121	AELRHVMTNLGEKLTDEE	17	2085.03	Holo_CaM_CDZ	10	20201211_S_SBr_CaM_Ca_CDZ_10MIN_01	3	6.26409	2719112	698.281
Calmodulin	104	121	AELRHVMTNLGEKLTDEE	17	2085.03	Holo_CaM_CDZ	10	20201216_S_SBr_CaM_Ca_CDZ_10MIN_02	3	6.26508	1231112	698.26
Calmodulin	104	121	AELRHVMTNLGEKLTDEE	17	2085.03	Holo_CaM_CDZ	10	20210113_S_SBr_CaM_Ca_CDZ_10MIN_03	3	6.29321	2012185	698.282
Calmodulin	104	121	AELRHVMTNLGEKLTDEE	17	2085.03	Holo_CaM_CDZ	30	20201211_S_SBr_CaM_Ca_CDZ_30MIN_01	3	6.25772	2238526	698.517
Calmodulin	104	121	AELRHVMTNLGEKLTDEE	17	2085.03	Holo_CaM_CDZ	30	20201216_S_SBr_CaM_Ca_CDZ_30MIN_02	3	6.26702	1285722	698.479
Calmodulin	104	121	AELRHVMTNLGEKLTDEE	17	2085.03	Holo_CaM_CDZ	30	20210114_S_SBr_CaM_Ca_CDZ_30MIN_03	3	6.29116	1531155	698.521
Calmodulin	104	121	AELRHVMTNLGEKLTDEE	17	2085.03	Holo_CaM_CDZ	120	20201214_S_SBr_CaM_Ca_CDZ_120MIN_01	3	6.2527	2066327	698.77
Calmodulin	104	121	AELRHVMTNLGEKLTDEE	17	2085.03	Holo_CaM_CDZ	120	20201218_S_SBr_CaM_Ca_CDZ_120MIN_02	3	6.26316	1188210	698.753
Calmodulin	104	121	AELRHVMTNLGEKLTDEE	17	2085.03	Holo_CaM_CDZ	120	20210114_S_SBr_CaM_Ca_CDZ_120MIN_03	3	6.28363	1551035	698.745
Calmodulin	104	124	AELRHVMTNLGEKLTDEEVDE	20	2428.17	Holo_CaM	0	20201209_S_SBr_CaM_Ca_CTL_UND_01	3	6.7803	856504	810.556
Calmodulin	104	124	AELRHVMTNLGEKLTDEEVDE	20	2428.17	Holo_CaM	0	20201215_S_SBr_CaM_Ca_CTL_UND_02	3	6.78141	1017774	810.578
Calmodulin	104	124	AELRHVMTNLGEKLTDEEVDE	20	2428.17	Holo_CaM	0	20210112_S_SBr_CaM_Ca_CTL_UND_03	3	6.80558	448856	810.53
Calmodulin	104	124	AELRHVMTNLGEKLTDEEVDE	20	2428.17	Holo_CaM	0.167	20201209_S_SBr_CaM_Ca_CTL_10SEC_01	3	6.73158	725984	812.544
Calmodulin	104	124	AELRHVMTNLGEKLTDEEVDE	20	2428.17	Holo_CaM	0.167	20201215_S_SBr_CaM_Ca_CTL_10SEC_02	3	6.73897	973041	812.549
Calmodulin	104	124	AELRHVMTNLGEKLTDEEVDE	20	2428.17	Holo_CaM	0.167	20210112_S_SBr_CaM_Ca_CTL_10SEC_03	3	6.77221	458935	812.57
Calmodulin	104	124	AELRHVMTNLGEKLTDEEVDE	20	2428.17	Holo_CaM	0.333	20201209_S_SBr_CaM_Ca_CTL_20SEC_01	3	6.73911	908034	812.749
Calmodulin	104	124	AELRHVMTNLGEKLTDEEVDE	20	2428.17	Holo_CaM	0.333	20210112_S_SBr_CaM_Ca_CTL_20SEC_03	3	6.77369	610266	812.79
Calmodulin	104	124	AELRHVMTNLGEKLTDEEVDE	20	2428.17	Holo_CaM	0.333	20210112_S_SBr_CaM_Ca_CTL_20SEC_02	3	6.76771	685428	812.711
Calmodulin	104	124	AELRHVMTNLGEKLTDEEVDE	20	2428.17	Holo_CaM	0.5	20201210_S_SBr_CaM_Ca_CTL_30SEC_01	3	6.7261	863192	812.875
Calmodulin	104	124	AELRHVMTNLGEKLTDEEVDE	20	2428.17	Holo_CaM	0.5	20201215_S_SBr_CaM_Ca_CTL_30SEC_02	3	6.73656	1171549	812.816
Calmodulin	104	124	AELRHVMTNLGEKLTDEEVDE	20	2428.17	Holo_CaM	0.5	20210113_S_SBr_CaM_Ca_CTL_30SEC_03	3	6.76307	449055	812.882
Calmodulin	104	124	AELRHVMTNLGEKLTDEEVDE	20	2428.17	Holo_CaM	1	20201211_S_SBr_CaM_Ca_CTL_1MIN_01	3	6.72455	861155	813.091
Calmodulin	104	124	AELRHVMTNLGEKLTDEEVDE	20	2428.17	Holo_CaM	1	20201216_S_SBr_CaM_Ca_CTL_1MIN_02	3	6.73191	766742	813.116
Calmodulin	104	124	AELRHVMTNLGEKLTDEEVDE	20	2428.17	Holo_CaM	1	20210113_S_SBr_CaM_Ca_CTL_1MIN_03	3	6.75816	582462	813.107
Calmodulin	104	124	AELRHVMTNLGEKLTDEEVDE	20	2428.17	Holo_CaM	10	20201211_S_SBr_CaM_Ca_CTL_10MIN_01	3	6.72053	812406	813.783
Calmodulin	104	124	AELRHVMTNLGEKLTDEEVDE	20	2428.17	Holo_CaM	10	20201216_S_SBr_CaM_Ca_CTL_10MIN_02	3	6.7199	413536	813.765
Calmodulin	104	124	AELRHVMTNLGEKLTDEEVDE	20	2428.17	Holo_CaM	10	20210113_S_SBr_CaM_Ca_CTL_10MIN_03	3	6.75086	638415	813.761
Calmodulin	104	124	AELRHVMTNLGEKLTDEEVDE	20	2428.17	Holo_CaM	30	20201211_S_SBr_CaM_Ca_CTL_30MIN_01	3	6.7128	757300	813.851
Calmodulin	104	124	AELRHVMTNLGEKLTDEEVDE	20	2428.17	Holo_CaM	30	20201216_S_SBr_CaM_Ca_CTL_30MIN_02	3	6.72014	494351	813.814
Calmodulin	104	124	AELRHVMTNLGEKLTDEEVDE	20	2428.17	Holo_CaM	30	20210114_S_SBr_CaM_Ca_CTL_30MIN_03	3	6.75037	526176	813.91
Calmodulin	104	124	AELRHVMTNLGEKLTDEEVDE	20	2428.17	Holo_CaM	120	20201214_S_SBr_CaM_Ca_CTL_120MIN_01	3	6.71345	995537	813.942
Calmodulin	104	124	AELRHVMTNLGEKLTDEEVDE	20	2428.17	Holo_CaM	120	20201218_S_SBr_CaM_Ca_CTL_120MIN_02	3	6.72465	314752	813.884
Calmodulin	104	124	AELRHVMTNLGEKLTDEEVDE	20	2428.17	Holo_CaM	120	20210114_S_SBr_CaM_Ca_CTL_120MIN_03	3	6.7463	362368	813.95
Calmodulin	104	124	AELRHVMTNLGEKLTDEEVDE	20	2428.17	Holo_CaM_CDZ	0	20201210_S_SBr_CaM_Ca_CDZ_UND_01	3	6.7767	905323	810.552
Calmodulin	104	124	AELRHVMTNLGEKLTDEEVDE	20	2428.17	Holo_CaM_CDZ	0	20201215_S_SBr_CaM_Ca_CDZ_UND_02	3	6.77621	826035	810.591
Calmodulin	104	124	AELRHVMTNLGEKLTDEEVDE	20	2428.17	Holo_CaM_CDZ	0	20210112_S_SBr_CaM_Ca_CDZ_UND_03	3	6.80886	387409	810.561
Calmodulin	104	124	AELRHVMTNLGEKLTDEEVDE	20	2428.17	Holo_CaM_CDZ	0.167	20201209_S_SBr_CaM_Ca_CDZ_10SEC_01	3	6.75891	826257	811.613
Calmodulin	104	124	AELRHVMTNLGEKLTDEEVDE	20	2428.17	Holo_CaM_CDZ	0.167	20201215_S_SBr_CaM_Ca_CDZ_10SEC_02	3	6.75765	765062	811.63
Calmodulin	104	124	AELRHVMTNLGEKLTDEEVDE	20	2428.17	Holo_CaM_CDZ	0.167	20210112_S_SBr_CaM_Ca_CDZ_10SEC_03	3	6.79216	452446	811.63
Calmodulin	104	124	AELRHVMTNLGEKLTDEEVDE	20	2428.17	Holo_CaM_CDZ	0.333	20201209_S_SBr_CaM_Ca_CDZ_20SEC_01	3	6.75602	920268	811.736
Calmodulin	104	124	AELRHVMTNLGEKLTDEEVDE	20	2428.17	Holo_CaM_CDZ	0.333	20201215_S_SBr_CaM_Ca_CDZ_20SEC_02	3	6.75798	980809	811.798
Calmodulin	104	124	AELRHVMTNLGEKLTDEEVDE	20	2428.17	Holo_CaM_CDZ	0.333	20210112_S_SBr_CaM_Ca_CDZ_20SEC_03	3	6.78644	558707	811.793
Calmodulin	104	124	AELRHVMTNLGEKLTDEEVDE	20	2428.17	Holo_CaM_CDZ	0.5	20201210_S_SBr_CaM_Ca_CDZ_30SEC_01	3	6.75149	1009518	811.911
Calmodulin	104	124	AELRHVMTNLGEKLTDEEVDE	20	2428.17	Holo_CaM_CDZ	0.5	20201215_S_SBr_CaM_Ca_CDZ_30SEC_02	3	6.75488	936360	811.891
Calmodulin	104	124	AELRHVMTNLGEKLTDEEVDE	20	2428.17	Holo_CaM_CDZ	0.5	20210113_S_SBr_CaM_Ca_CDZ_30SEC_03	3	6.78906	471412	811.902
Calmodulin	104	124	AELRHVMTNLGEKLTDEEVDE	20	2428.17	Holo_CaM_CDZ	1	20201211_S_SBr_CaM_Ca_CDZ_1MIN_01	3	6.74008	939112	812.125
Calmodulin	104	124	AELRHVMTNLGEKLTDEEVDE	20	2428.17	Holo_CaM_CDZ	1	20201216_S_SBr_CaM_Ca_CDZ_1MIN_02	3	6.75883	625005	812.142
Calmodulin	104	124	AELRHVMTNLGEKLTDEEVDE	20	2428.17	Holo_CaM_CDZ	1	20210113_S_SBr_CaM_Ca_CDZ_1MIN_03	3	6.77754	559867	812.188
Calmodulin	104	124	AELRHVMTNLGEKLTDEEVDE	20	2428.17	Holo_CaM_CDZ	10	20201211_S_SBr_CaM_Ca_CDZ_10MIN_01	3	6.73135	798940	813.063
Calmodulin	104	124	AELRHVMTNLGEKLTDEEVDE	20	2428.17	Holo_CaM_CDZ	10	20201216_S_SBr_CaM_Ca_CDZ_10MIN_02	3	6.73929	309389	813.006
Calmodulin	104	124	AELRHVMTNLGEKLTDEEVDE	20	2428.17	Holo_CaM_CDZ	10	20210113_S_SBr_CaM_Ca_CDZ_10MIN_03	3	6.76632	564908	813.042
Calmodulin	104	124	AELRHVMTNLGEKLTDEEVDE	20	2428.17	Holo_CaM_CDZ	30	20201211_S_SBr_CaM_Ca_CDZ_30MIN_01	3	6.72474	560241	813.392
Calmodulin	104	124	AELRHVMTNLGEKLTDEEVDE	20	2428.17	Holo_CaM_CDZ	30	20201216_S_SBr_CaM_Ca_CDZ_30MIN_02	3	6.7355	322240	813.331
Calmodulin	104	124	AELRHVMTNLGEKLTDEEVDE	20	2428.17	Holo_CaM_CDZ	30	20210114_S_SBr_CaM_Ca_CDZ_30MIN_03	3	6.75921	387740	813.39
Calmodulin	104	124	AELRHVMTNLGEKLTDEEVDE	20	2428.17	Holo_CaM_CDZ	120	20201214_S_SBr_CaM_Ca_CDZ_120MIN_01	3	6.71727	584407	813.752
Calmodulin	104	124	AELRHVMTNLGEKLTDEEVDE	20	2428.17	Holo_CaM_CDZ	120	20201218_S_SBr_CaM_Ca_CDZ_120MIN_02	3	6.73175	331403	813.75
Calmodulin	104	124	AELRHVMTNLGEKLTDEEVDE	20	2428.17	Holo_CaM_CDZ	120	20210114_S_SBr_CaM_Ca_CDZ_120MIN_03	3	6.75207	400322	813.7
Calmodulin	107	120	RHVMTNLGEKLTDE	13	1642.82	Holo_CaM	0	20201209_S_SBr_CaM_Ca_CTL_UND_01	2	4.47846	288453	822.41
Calmodulin	107	120	RHVMTNLGEKLTDE	13	1642.82	Holo_CaM	0	20201215_S_SBr_CaM_Ca_CTL_UND_02	2	4.4781	333447	822.403
Calmodulin	107	120	RHVMTNLGEKLTDE	13	1642.82	Holo_CaM	0	20210112_S_SBr_CaM_Ca_CTL_UND_03	2	4.47738	214923	822.419
Calmodulin	107	120	RHVMTNLGEKLTDE	13	1642.82	Holo_CaM	0.167	20201209_S_SBr_CaM_Ca_CTL_10SEC_01	2	4.45687	305607	824.483
Calmodulin	107	120	RHVMTNLGEKLTDE	13	1642.82	Holo_CaM	0.167	20201215_S_SBr_CaM_Ca_CTL_10SEC_02	2	4.46478	407735	824.616
Calmodulin	107	120	RHVMTNLGEKLTDE	13	1642.82	Holo_CaM	0.167	20210112_S_SBr_CaM_Ca_CTL_10SEC_03	2	4.48257	205194	824.554
Calmodulin	107	120	RHVMTNLGEKLTDE	13	1642.82	Holo_CaM	0.333	20201209_S_SBr_CaM_Ca_CTL_20SEC_01	2	4.46342	351218	824.727
Calmodulin	107	120	RHVMTNLGEKLTDE	13	1642.82	Holo_CaM	0.333	20210112_S_SBr_CaM_Ca_CTL_20SEC_03	2	4.48592	299137	824.724
Calmodulin	107	120	RHVMTNLGEKLTDE	13	1642.82	Holo_CaM	0.333	20210112_S_SBr_CaM_Ca_CTL_20SEC_02	2	4.46565	277711	824.819
Calmodulin	107	120	RHVMTNLGEKLTDE	13	1642.82	Holo_CaM	0.5	20201210_S_SBr_CaM_Ca_CTL_30SEC_01	2	4.44983	365528	824.803
Calmodulin	107	120	RHVMTNLGEKLTDE	13	1642.82	Holo_CaM	0.5	20201215_S_SBr_CaM_Ca_CTL_30SEC_02	2	4.46153	478247	824.775
Calmodulin	107	120	RHVMTNLGEKLTDE	13	1642.82	Holo_CaM	0.5	20210113_S_SBr_CaM_Ca_CTL_30SEC_03	2	4.47971	196623	824.927
Calmodulin	107	120	RHVMTNLGEKLTDE	13	1642.82	Holo_CaM	1	20201211_S_SBr_CaM_Ca_CTL_1MIN_01	2	4.45782	357876	824.943
Calmodulin	107	120	RHVMTNLGEKLTDE	13	1642.82	Holo_CaM	1	20201216_S_SBr_CaM_Ca_CTL_1MIN_02	2	4.46348	347629	824.929
Calmodulin	107	120	RHVMTNLGEKLTDE	13	1642.82	Holo_CaM	1	20210113_S_SBr_CaM_Ca_CTL_1MIN_03	2	4.47866	227556	824.996
Calmodulin	107	120	RHVMTNLGEKLTDE	13	1642.82	Holo_CaM	10	20201211_S_SBr_CaM_Ca_CTL_10MIN_01	2	4.45921	339968	825.184
Calmodulin	107	120	RHVMTNLGEKLTDE	13	1642.82	Holo_CaM	10	20201216_S_SBr_CaM_Ca_CTL_10MIN_02	2	4.44935	173486	825.343
Calmodulin	107	120	RHVMTNLGEKLTDE	13	1642.82	Holo_CaM	10	20210113_S_SBr_CaM_Ca_CTL_10MIN_03	2	4.48032	276056	825.297
Calmodulin	107	120	RHVMTNLGEKLTDE	13	1642.82	Holo_CaM	30	20201211_S_SBr_CaM_Ca_CTL_30MIN_01	2	4.45457	331874	825.245
Calmodulin	107	120	RHVMTNLGEKLTDE	13	1642.82	Holo_CaM	30	20201216_S_SBr_CaM_Ca_CTL_30MIN_02	2	4.44437	193834	825.147
Calmodulin	107	120	RHVMTNLGEKLTDE	13	1642.82	Holo_CaM	30	20210114_S_SBr_CaM_Ca_CTL_30MIN_03	2	4.47931	252498	825.26
Calmodulin	107	120	RHVMTNLGEKLTDE	13	1642.82	Holo_CaM	120	20201214_S_SBr_CaM_Ca_CTL_120MIN_01	2	4.45598	397465	825.226
Calmodulin	107	120	RHVMTNLGEKLTDE	13	1642.82	Holo_CaM	120	20201218_S_SBr_CaM_Ca_CTL_120MIN_02	2	4.46274	164244	825.228
Calmodulin	107	120	RHVMTNLGEKLTDE	13	1642.82	Holo_CaM	120	20210114_S_SBr_CaM_Ca_CTL_120MIN_03	2	4.47825	184798	825.217
Calmodulin	107	120	RHVMTNLGEKLTDE	13	1642.82	Holo_CaM_CDZ	0	20201210_S_SBr_CaM_Ca_CDZ_UND_01	2	4.4729	303620	822.412
Calmodulin	107	120	RHVMTNLGEKLTDE	13	1642.82	Holo_CaM_CDZ	0	20201215_S_SBr_CaM_Ca_CDZ_UND_02	2	4.46972	268567	822.42
Calmodulin	107	120	RHVMTNLGEKLTDE	13	1642.82	Holo_CaM_CDZ	0	20210112_S_SBr_CaM_Ca_CDZ_UND_03	2	4.47118	145520	822.375
Calmodulin	107	120	RHVMTNLGEKLTDE	13	1642.82	Holo_CaM_CDZ	0.167	20201209_S_SBr_CaM_Ca_CDZ_10SEC_01	2	4.4669	322506	823.662
Calmodulin	107	120	RHVMTNLGEKLTDE	13	1642.82	Holo_CaM_CDZ	0.167	20201215_S_SBr_CaM_Ca_CDZ_10SEC_02	2	4.46599	327119	823.666
Calmodulin	107	120	RHVMTNLGEKLTDE	13	1642.82	Holo_CaM_CDZ	0.167	20210112_S_SBr_CaM_Ca_CDZ_10SEC_03	2	4.48792	213636	823.764
Calmodulin	107	120	RHVMTNLGEKLTDE	13	1642.82	Holo_CaM_CDZ	0.333	20201209_S_SBr_CaM_Ca_CDZ_20SEC_01	2	4.46793	335611	823.805
Calmodulin	107	120	RHVMTNLGEKLTDE	13	1642.82	Holo_CaM_CDZ	0.333	20201215_S_SBr_CaM_Ca_CDZ_20SEC_02	2	4.46662	411713	823.86
Calmodulin	107	120	RHVMTNLGEKLTDE	13	1642.82	Holo_CaM_CDZ	0.333	20210112_S_SBr_CaM_Ca_CDZ_20SEC_03	2	4.48625	246937	823.857
Calmodulin	107	120	RHVMTNLGEKLTDE	13	1642.82	Holo_CaM_CDZ	0.5	20201210_S_SBr_CaM_Ca_CDZ_30SEC_01	2	4.4637	425821	823.953
Calmodulin	107	120	RHVMTNLGEKLTDE	13	1642.82	Holo_CaM_CDZ	0.5	20201215_S_SBr_CaM_Ca_CDZ_30SEC_02	2	4.45406	423879	823.979
Calmodulin	107	120	RHVMTNLGEKLTDE	13	1642.82	Holo_CaM_CDZ	0.5	20210113_S_SBr_CaM_Ca_CDZ_30SEC_03	2	4.48819	213523	824.049
Calmodulin	107	120	RHVMTNLGEKLTDE	13	1642.82	Holo_CaM_CDZ	1	20201211_S_SBr_CaM_Ca_CDZ_1MIN_01	2	4.45524	358784	824.247
Calmodulin	107	120	RHVMTNLGEKLTDE	13	1642.82	Holo_CaM_CDZ	1	20201216_S_SBr_CaM_Ca_CDZ_1MIN_02	2	4.46963	288714	824.236
Calmodulin	107	120	RHVMTNLGEKLTDE	13	1642.82	Holo_CaM_CDZ	1	20210113_S_SBr_CaM_Ca_CDZ_1MIN_03	2	4.48003	249248	824.226
Calmodulin	107	120	RHVMTNLGEKLTDE	13	1642.82	Holo_CaM_CDZ	10	20201211_S_SBr_CaM_Ca_CDZ_10MIN_01	2	4.45639	308593	824.827
Calmodulin	107	120	RHVMTNLGEKLTDE	13	1642.82	Holo_CaM_CDZ	10	20201216_S_SBr_CaM_Ca_CDZ_10MIN_02	2	4.45643	138506	824.826
Calmodulin	107	120	RHVMTNLGEKLTDE	13	1642.82	Holo_CaM_CDZ	30	20201211_S_SBr_CaM_Ca_CDZ_30MIN_01	2	4.45153	273407	825.08
Calmodulin	107	120	RHVMTNLGEKLTDE	13	1642.82	Holo_CaM_CDZ	30	20201216_S_SBr_CaM_Ca_CDZ_30MIN_02	2	4.45994	143634	824.98
Calmodulin	107	120	RHVMTNLGEKLTDE	13	1642.82	Holo_CaM_CDZ	30	20210114_S_SBr_CaM_Ca_CDZ_30MIN_03	2	4.47548	175914	825.089
Calmodulin	107	120	RHVMTNLGEKLTDE	13	1642.82	Holo_CaM_CDZ	120	20201214_S_SBr_CaM_Ca_CDZ_120MIN_01	2	4.45428	232166	825.21
Calmodulin	107	120	RHVMTNLGEKLTDE	13	1642.82	Holo_CaM_CDZ	120	20201218_S_SBr_CaM_Ca_CDZ_120MIN_02	2	4.46371	134784	825.222
Calmodulin	107	120	RHVMTNLGEKLTDE	13	1642.82	Holo_CaM_CDZ	120	20210114_S_SBr_CaM_Ca_CDZ_120MIN_03	2	4.47602	186025	825.198
Calmodulin	114	120	GEKLTDE	6	791.378	Holo_CaM	0	20201209_S_SBr_CaM_Ca_CTL_UND_01	1	2.52178	979296	791.763
Calmodulin	114	120	GEKLTDE	6	791.378	Holo_CaM	0	20201215_S_SBr_CaM_Ca_CTL_UND_02	1	2.52592	1219506	791.74
Calmodulin	114	120	GEKLTDE	6	791.378	Holo_CaM	0	20210112_S_SBr_CaM_Ca_CTL_UND_03	1	2.51957	754165	791.747
Calmodulin	114	120	GEKLTDE	6	791.378	Holo_CaM	0.167	20201209_S_SBr_CaM_Ca_CTL_10SEC_01	1	2.52429	927130	793.742
Calmodulin	114	120	GEKLTDE	6	791.378	Holo_CaM	0.167	20201215_S_SBr_CaM_Ca_CTL_10SEC_02	1	2.52258	1486667	793.819
Calmodulin	114	120	GEKLTDE	6	791.378	Holo_CaM	0.167	20210112_S_SBr_CaM_Ca_CTL_10SEC_03	1	2.52444	820964	793.846
Calmodulin	114	120	GEKLTDE	6	791.378	Holo_CaM	0.333	20201209_S_SBr_CaM_Ca_CTL_20SEC_01	1	2.52093	1179846	793.937
Calmodulin	114	120	GEKLTDE	6	791.378	Holo_CaM	0.333	20210112_S_SBr_CaM_Ca_CTL_20SEC_03	1	2.52417	1067022	794.004
Calmodulin	114	120	GEKLTDE	6	791.378	Holo_CaM	0.333	20210112_S_SBr_CaM_Ca_CTL_20SEC_02	1	2.51742	860251	793.897
Calmodulin	114	120	GEKLTDE	6	791.378	Holo_CaM	0.5	20201210_S_SBr_CaM_Ca_CTL_30SEC_01	1	2.51826	973149	794.013
Calmodulin	114	120	GEKLTDE	6	791.378	Holo_CaM	0.5	20201215_S_SBr_CaM_Ca_CTL_30SEC_02	1	2.52602	1642090	794.031
Calmodulin	114	120	GEKLTDE	6	791.378	Holo_CaM	0.5	20210113_S_SBr_CaM_Ca_CTL_30SEC_03	1	2.52649	795808	794.09
Calmodulin	114	120	GEKLTDE	6	791.378	Holo_CaM	1	20201211_S_SBr_CaM_Ca_CTL_1MIN_01	1	2.52403	1187661	794.155
Calmodulin	114	120	GEKLTDE	6	791.378	Holo_CaM	1	20201216_S_SBr_CaM_Ca_CTL_1MIN_02	1	2.52385	1168104	794.207
Calmodulin	114	120	GEKLTDE	6	791.378	Holo_CaM	1	20210113_S_SBr_CaM_Ca_CTL_1MIN_03	1	2.52221	928017	794.228
Calmodulin	114	120	GEKLTDE	6	791.378	Holo_CaM	10	20201211_S_SBr_CaM_Ca_CTL_10MIN_01	1	2.52428	1218955	794.402
Calmodulin	114	120	GEKLTDE	6	791.378	Holo_CaM	10	20201216_S_SBr_CaM_Ca_CTL_10MIN_02	1	2.51982	618775	794.383
Calmodulin	114	120	GEKLTDE	6	791.378	Holo_CaM	10	20210113_S_SBr_CaM_Ca_CTL_10MIN_03	1	2.52509	1037344	794.529
Calmodulin	114	120	GEKLTDE	6	791.378	Holo_CaM	30	20201211_S_SBr_CaM_Ca_CTL_30MIN_01	1	2.52417	1107209	794.377
Calmodulin	114	120	GEKLTDE	6	791.378	Holo_CaM	30	20201216_S_SBr_CaM_Ca_CTL_30MIN_02	1	2.51915	616543	794.389
Calmodulin	114	120	GEKLTDE	6	791.378	Holo_CaM	30	20210114_S_SBr_CaM_Ca_CTL_30MIN_03	1	2.52341	950244	794.536
Calmodulin	114	120	GEKLTDE	6	791.378	Holo_CaM	120	20201214_S_SBr_CaM_Ca_CTL_120MIN_01	1	2.52321	1330002	794.429
Calmodulin	114	120	GEKLTDE	6	791.378	Holo_CaM	120	20201218_S_SBr_CaM_Ca_CTL_120MIN_02	1	2.5229	595510	794.414
Calmodulin	114	120	GEKLTDE	6	791.378	Holo_CaM	120	20210114_S_SBr_CaM_Ca_CTL_120MIN_03	1	2.52663	716125	794.485
Calmodulin	114	120	GEKLTDE	6	791.378	Holo_CaM_CDZ	0	20201210_S_SBr_CaM_Ca_CDZ_UND_01	1	2.52507	1118693	791.776
Calmodulin	114	120	GEKLTDE	6	791.378	Holo_CaM_CDZ	0	20201215_S_SBr_CaM_Ca_CDZ_UND_02	1	2.526	1047364	791.773
Calmodulin	114	120	GEKLTDE	6	791.378	Holo_CaM_CDZ	0	20210112_S_SBr_CaM_Ca_CDZ_UND_03	1	2.51652	523113	791.748
Calmodulin	114	120	GEKLTDE	6	791.378	Holo_CaM_CDZ	0.167	20201209_S_SBr_CaM_Ca_CDZ_10SEC_01	1	2.52263	1033869	793.813
Calmodulin	114	120	GEKLTDE	6	791.378	Holo_CaM_CDZ	0.167	20201215_S_SBr_CaM_Ca_CDZ_10SEC_02	1	2.52209	1311250	793.815
Calmodulin	114	120	GEKLTDE	6	791.378	Holo_CaM_CDZ	0.167	20210112_S_SBr_CaM_Ca_CDZ_10SEC_03	1	2.5223	872496	793.855
Calmodulin	114	120	GEKLTDE	6	791.378	Holo_CaM_CDZ	0.333	20201209_S_SBr_CaM_Ca_CDZ_20SEC_01	1	2.52426	1186993	793.895
Calmodulin	114	120	GEKLTDE	6	791.378	Holo_CaM_CDZ	0.333	20201215_S_SBr_CaM_Ca_CDZ_20SEC_02	1	2.52463	1458291	793.904
Calmodulin	114	120	GEKLTDE	6	791.378	Holo_CaM_CDZ	0.333	20210112_S_SBr_CaM_Ca_CDZ_20SEC_03	1	2.52495	977367	793.978
Calmodulin	114	120	GEKLTDE	6	791.378	Holo_CaM_CDZ	0.5	20201210_S_SBr_CaM_Ca_CDZ_30SEC_01	1	2.52169	1399142	794.021
Calmodulin	114	120	GEKLTDE	6	791.378	Holo_CaM_CDZ	0.5	20201215_S_SBr_CaM_Ca_CDZ_30SEC_02	1	2.52121	1165885	793.99
Calmodulin	114	120	GEKLTDE	6	791.378	Holo_CaM_CDZ	0.5	20210113_S_SBr_CaM_Ca_CDZ_30SEC_03	1	2.52252	844286	794.073
Calmodulin	114	120	GEKLTDE	6	791.378	Holo_CaM_CDZ	1	20201211_S_SBr_CaM_Ca_CDZ_1MIN_01	1	2.52201	1230071	794.116
Calmodulin	114	120	GEKLTDE	6	791.378	Holo_CaM_CDZ	1	20201216_S_SBr_CaM_Ca_CDZ_1MIN_02	1	2.52468	1051881	794.185
Calmodulin	114	120	GEKLTDE	6	791.378	Holo_CaM_CDZ	1	20210113_S_SBr_CaM_Ca_CDZ_1MIN_03	1	2.5236	948361	794.226
Calmodulin	114	120	GEKLTDE	6	791.378	Holo_CaM_CDZ	10	20201211_S_SBr_CaM_Ca_CDZ_10MIN_01	1	2.52209	1022010	794.35
Calmodulin	114	120	GEKLTDE	6	791.378	Holo_CaM_CDZ	10	20201216_S_SBr_CaM_Ca_CDZ_10MIN_02	1	2.52327	575261	794.324
Calmodulin	114	120	GEKLTDE	6	791.378	Holo_CaM_CDZ	10	20210113_S_SBr_CaM_Ca_CDZ_10MIN_03	1	2.51589	670771	794.454
Calmodulin	114	120	GEKLTDE	6	791.378	Holo_CaM_CDZ	30	20201211_S_SBr_CaM_Ca_CDZ_30MIN_01	1	2.52229	917788	794.382
Calmodulin	114	120	GEKLTDE	6	791.378	Holo_CaM_CDZ	30	20201216_S_SBr_CaM_Ca_CDZ_30MIN_02	1	2.52257	566453	794.311
Calmodulin	114	120	GEKLTDE	6	791.378	Holo_CaM_CDZ	30	20210114_S_SBr_CaM_Ca_CDZ_30MIN_03	1	2.52275	664869	794.5
Calmodulin	114	120	GEKLTDE	6	791.378	Holo_CaM_CDZ	120	20201214_S_SBr_CaM_Ca_CDZ_120MIN_01	1	2.52136	810632	794.309
Calmodulin	114	120	GEKLTDE	6	791.378	Holo_CaM_CDZ	120	20201218_S_SBr_CaM_Ca_CDZ_120MIN_02	1	2.52481	507798	794.331
Calmodulin	114	120	GEKLTDE	6	791.378	Holo_CaM_CDZ	120	20210114_S_SBr_CaM_Ca_CDZ_120MIN_03	1	2.52669	653137	794.437
Calmodulin	114	124	GEKLTDEEVDE	10	1263.56	Holo_CaM	0	20201209_S_SBr_CaM_Ca_CTL_UND_01	2	4.7611	317678	632.592
Calmodulin	114	124	GEKLTDEEVDE	10	1263.56	Holo_CaM	0	20201215_S_SBr_CaM_Ca_CTL_UND_02	2	4.76616	441256	632.584
Calmodulin	114	124	GEKLTDEEVDE	10	1263.56	Holo_CaM	0.167	20201209_S_SBr_CaM_Ca_CTL_10SEC_01	2	4.74867	312584	633.509
Calmodulin	114	124	GEKLTDEEVDE	10	1263.56	Holo_CaM	0.167	20201215_S_SBr_CaM_Ca_CTL_10SEC_02	2	4.75673	470020	633.531
Calmodulin	114	124	GEKLTDEEVDE	10	1263.56	Holo_CaM	0.167	20210112_S_SBr_CaM_Ca_CTL_10SEC_03	2	4.77432	131059	633.531
Calmodulin	114	124	GEKLTDEEVDE	10	1263.56	Holo_CaM	0.333	20201209_S_SBr_CaM_Ca_CTL_20SEC_01	2	4.75463	498717	633.583
Calmodulin	114	124	GEKLTDEEVDE	10	1263.56	Holo_CaM	0.333	20210112_S_SBr_CaM_Ca_CTL_20SEC_03	2	4.78275	318976	633.605
Calmodulin	114	124	GEKLTDEEVDE	10	1263.56	Holo_CaM	0.333	20210112_S_SBr_CaM_Ca_CTL_20SEC_02	2	4.74454	360563	633.673
Calmodulin	114	124	GEKLTDEEVDE	10	1263.56	Holo_CaM	0.5	20201210_S_SBr_CaM_Ca_CTL_30SEC_01	2	4.73749	383066	633.696
Calmodulin	114	124	GEKLTDEEVDE	10	1263.56	Holo_CaM	0.5	20201215_S_SBr_CaM_Ca_CTL_30SEC_02	2	4.75331	748878	633.725
Calmodulin	114	124	GEKLTDEEVDE	10	1263.56	Holo_CaM	0.5	20210113_S_SBr_CaM_Ca_CTL_30SEC_03	2	4.77161	239163	633.677
Calmodulin	114	124	GEKLTDEEVDE	10	1263.56	Holo_CaM	1	20201211_S_SBr_CaM_Ca_CTL_1MIN_01	2	4.74875	456016	633.911
Calmodulin	114	124	GEKLTDEEVDE	10	1263.56	Holo_CaM	1	20201216_S_SBr_CaM_Ca_CTL_1MIN_02	2	4.75409	441243	633.865
Calmodulin	114	124	GEKLTDEEVDE	10	1263.56	Holo_CaM	1	20210113_S_SBr_CaM_Ca_CTL_1MIN_03	2	4.7727	316337	633.906
Calmodulin	114	124	GEKLTDEEVDE	10	1263.56	Holo_CaM	10	20201211_S_SBr_CaM_Ca_CTL_10MIN_01	2	4.75009	518346	634.411
Calmodulin	114	124	GEKLTDEEVDE	10	1263.56	Holo_CaM	10	20201216_S_SBr_CaM_Ca_CTL_10MIN_02	2	4.73825	289607	634.399
Calmodulin	114	124	GEKLTDEEVDE	10	1263.56	Holo_CaM	10	20210113_S_SBr_CaM_Ca_CTL_10MIN_03	2	4.77111	380059	634.475
Calmodulin	114	124	GEKLTDEEVDE	10	1263.56	Holo_CaM	30	20201211_S_SBr_CaM_Ca_CTL_30MIN_01	2	4.74439	528656	634.572
Calmodulin	114	124	GEKLTDEEVDE	10	1263.56	Holo_CaM	30	20201216_S_SBr_CaM_Ca_CTL_30MIN_02	2	4.71947	325621	634.55
Calmodulin	114	124	GEKLTDEEVDE	10	1263.56	Holo_CaM	30	20210114_S_SBr_CaM_Ca_CTL_30MIN_03	2	4.76877	308643	634.584
Calmodulin	114	124	GEKLTDEEVDE	10	1263.56	Holo_CaM	120	20201214_S_SBr_CaM_Ca_CTL_120MIN_01	2	4.7454	431532	634.499
Calmodulin	114	124	GEKLTDEEVDE	10	1263.56	Holo_CaM	120	20201218_S_SBr_CaM_Ca_CTL_120MIN_02	2	4.75517	199125	634.496
Calmodulin	114	124	GEKLTDEEVDE	10	1263.56	Holo_CaM	120	20210114_S_SBr_CaM_Ca_CTL_120MIN_03	2	4.76633	256840	634.609
Calmodulin	114	124	GEKLTDEEVDE	10	1263.56	Holo_CaM_CDZ	0	20201210_S_SBr_CaM_Ca_CDZ_UND_01	2	4.75826	364161	632.603
Calmodulin	114	124	GEKLTDEEVDE	10	1263.56	Holo_CaM_CDZ	0	20201215_S_SBr_CaM_Ca_CDZ_UND_02	2	4.75309	476613	632.623
Calmodulin	114	124	GEKLTDEEVDE	10	1263.56	Holo_CaM_CDZ	0	20210112_S_SBr_CaM_Ca_CDZ_UND_03	2	4.73461	233949	632.574
Calmodulin	114	124	GEKLTDEEVDE	10	1263.56	Holo_CaM_CDZ	0.167	20201209_S_SBr_CaM_Ca_CDZ_10SEC_01	2	4.75231	367593	633.454
Calmodulin	114	124	GEKLTDEEVDE	10	1263.56	Holo_CaM_CDZ	0.167	20201215_S_SBr_CaM_Ca_CDZ_10SEC_02	2	4.74797	413640	633.548
Calmodulin	114	124	GEKLTDEEVDE	10	1263.56	Holo_CaM_CDZ	0.167	20210112_S_SBr_CaM_Ca_CDZ_10SEC_03	2	4.77728	166863	633.521
Calmodulin	114	124	GEKLTDEEVDE	10	1263.56	Holo_CaM_CDZ	0.333	20201209_S_SBr_CaM_Ca_CDZ_20SEC_01	2	4.75337	456528	633.577
Calmodulin	114	124	GEKLTDEEVDE	10	1263.56	Holo_CaM_CDZ	0.333	20201215_S_SBr_CaM_Ca_CDZ_20SEC_02	2	4.75378	557222	633.581
Calmodulin	114	124	GEKLTDEEVDE	10	1263.56	Holo_CaM_CDZ	0.333	20210112_S_SBr_CaM_Ca_CDZ_20SEC_03	2	4.77201	287633	633.616
Calmodulin	114	124	GEKLTDEEVDE	10	1263.56	Holo_CaM_CDZ	0.5	20201210_S_SBr_CaM_Ca_CDZ_30SEC_01	2	4.7493	496162	633.645
Calmodulin	114	124	GEKLTDEEVDE	10	1263.56	Holo_CaM_CDZ	0.5	20201215_S_SBr_CaM_Ca_CDZ_30SEC_02	2	4.7297	533631	633.657
Calmodulin	114	124	GEKLTDEEVDE	10	1263.56	Holo_CaM_CDZ	0.5	20210113_S_SBr_CaM_Ca_CDZ_30SEC_03	2	4.77607	230938	633.704
Calmodulin	114	124	GEKLTDEEVDE	10	1263.56	Holo_CaM_CDZ	1	20201211_S_SBr_CaM_Ca_CDZ_1MIN_01	2	4.74279	438795	633.699
Calmodulin	114	124	GEKLTDEEVDE	10	1263.56	Holo_CaM_CDZ	1	20201216_S_SBr_CaM_Ca_CDZ_1MIN_02	2	4.759	387550	633.784
Calmodulin	114	124	GEKLTDEEVDE	10	1263.56	Holo_CaM_CDZ	1	20210113_S_SBr_CaM_Ca_CDZ_1MIN_03	2	4.76984	286099	633.78
Calmodulin	114	124	GEKLTDEEVDE	10	1263.56	Holo_CaM_CDZ	10	20201211_S_SBr_CaM_Ca_CDZ_10MIN_01	2	4.74684	462550	634.317
Calmodulin	114	124	GEKLTDEEVDE	10	1263.56	Holo_CaM_CDZ	10	20201216_S_SBr_CaM_Ca_CDZ_10MIN_02	2	4.74916	219960	634.219
Calmodulin	114	124	GEKLTDEEVDE	10	1263.56	Holo_CaM_CDZ	30	20201211_S_SBr_CaM_Ca_CDZ_30MIN_01	2	4.74418	383685	634.416
Calmodulin	114	124	GEKLTDEEVDE	10	1263.56	Holo_CaM_CDZ	30	20201216_S_SBr_CaM_Ca_CDZ_30MIN_02	2	4.75265	207194	634.489
Calmodulin	114	124	GEKLTDEEVDE	10	1263.56	Holo_CaM_CDZ	30	20210114_S_SBr_CaM_Ca_CDZ_30MIN_03	2	4.76592	219104	634.582
Calmodulin	114	124	GEKLTDEEVDE	10	1263.56	Holo_CaM_CDZ	120	20201214_S_SBr_CaM_Ca_CDZ_120MIN_01	2	4.74349	279785	634.47
Calmodulin	114	124	GEKLTDEEVDE	10	1263.56	Holo_CaM_CDZ	120	20201218_S_SBr_CaM_Ca_CDZ_120MIN_02	2	4.7543	183937	634.604
Calmodulin	114	124	GEKLTDEEVDE	10	1263.56	Holo_CaM_CDZ	120	20210114_S_SBr_CaM_Ca_CDZ_120MIN_03	2	4.76716	238944	634.603
Calmodulin	114	125	GEKLTDEEVDEM	11	1394.6	Holo_CaM	0	20201209_S_SBr_CaM_Ca_CTL_UND_01	2	6.0451	669907	698.226
Calmodulin	114	125	GEKLTDEEVDEM	11	1394.6	Holo_CaM	0	20201215_S_SBr_CaM_Ca_CTL_UND_02	2	6.04448	898659	698.234
Calmodulin	114	125	GEKLTDEEVDEM	11	1394.6	Holo_CaM	0	20210112_S_SBr_CaM_Ca_CTL_UND_03	2	6.06107	291494	698.182
Calmodulin	114	125	GEKLTDEEVDEM	11	1394.6	Holo_CaM	0.167	20201209_S_SBr_CaM_Ca_CTL_10SEC_01	2	6.03065	640969	699.109
Calmodulin	114	125	GEKLTDEEVDEM	11	1394.6	Holo_CaM	0.167	20201215_S_SBr_CaM_Ca_CTL_10SEC_02	2	6.03737	838420	699.139
Calmodulin	114	125	GEKLTDEEVDEM	11	1394.6	Holo_CaM	0.167	20210112_S_SBr_CaM_Ca_CTL_10SEC_03	2	6.06873	324762	699.105
Calmodulin	114	125	GEKLTDEEVDEM	11	1394.6	Holo_CaM	0.333	20201209_S_SBr_CaM_Ca_CTL_20SEC_01	2	6.03966	839243	699.216
Calmodulin	114	125	GEKLTDEEVDEM	11	1394.6	Holo_CaM	0.333	20210112_S_SBr_CaM_Ca_CTL_20SEC_03	2	6.07239	564362	699.243
Calmodulin	114	125	GEKLTDEEVDEM	11	1394.6	Holo_CaM	0.333	20210112_S_SBr_CaM_Ca_CTL_20SEC_02	2	6.0643	606505	699.239
Calmodulin	114	125	GEKLTDEEVDEM	11	1394.6	Holo_CaM	0.5	20201210_S_SBr_CaM_Ca_CTL_30SEC_01	2	6.02923	760065	699.294
Calmodulin	114	125	GEKLTDEEVDEM	11	1394.6	Holo_CaM	0.5	20201215_S_SBr_CaM_Ca_CTL_30SEC_02	2	6.03489	1124283	699.286
Calmodulin	114	125	GEKLTDEEVDEM	11	1394.6	Holo_CaM	0.5	20210113_S_SBr_CaM_Ca_CTL_30SEC_03	2	6.06177	424553	699.296
Calmodulin	114	125	GEKLTDEEVDEM	11	1394.6	Holo_CaM	1	20201211_S_SBr_CaM_Ca_CTL_1MIN_01	2	6.02928	802441	699.415
Calmodulin	114	125	GEKLTDEEVDEM	11	1394.6	Holo_CaM	1	20201216_S_SBr_CaM_Ca_CTL_1MIN_02	2	6.03583	679747	699.436
Calmodulin	114	125	GEKLTDEEVDEM	11	1394.6	Holo_CaM	1	20210113_S_SBr_CaM_Ca_CTL_1MIN_03	2	6.06158	523458	699.434
Calmodulin	114	125	GEKLTDEEVDEM	11	1394.6	Holo_CaM	10	20201211_S_SBr_CaM_Ca_CTL_10MIN_01	2	6.02951	744206	700.125
Calmodulin	114	125	GEKLTDEEVDEM	11	1394.6	Holo_CaM	10	20201216_S_SBr_CaM_Ca_CTL_10MIN_02	2	6.02784	421474	700.111
Calmodulin	114	125	GEKLTDEEVDEM	11	1394.6	Holo_CaM	10	20210113_S_SBr_CaM_Ca_CTL_10MIN_03	2	6.05712	557067	700.147
Calmodulin	114	125	GEKLTDEEVDEM	11	1394.6	Holo_CaM	30	20201211_S_SBr_CaM_Ca_CTL_30MIN_01	2	6.02011	716696	700.396
Calmodulin	114	125	GEKLTDEEVDEM	11	1394.6	Holo_CaM	30	20201216_S_SBr_CaM_Ca_CTL_30MIN_02	2	6.02764	443059	700.375
Calmodulin	114	125	GEKLTDEEVDEM	11	1394.6	Holo_CaM	30	20210114_S_SBr_CaM_Ca_CTL_30MIN_03	2	6.05844	458399	700.382
Calmodulin	114	125	GEKLTDEEVDEM	11	1394.6	Holo_CaM	120	20201214_S_SBr_CaM_Ca_CTL_120MIN_01	2	6.02224	752222	700.488
Calmodulin	114	125	GEKLTDEEVDEM	11	1394.6	Holo_CaM	120	20201218_S_SBr_CaM_Ca_CTL_120MIN_02	2	6.03784	310070	700.447
Calmodulin	114	125	GEKLTDEEVDEM	11	1394.6	Holo_CaM	120	20210114_S_SBr_CaM_Ca_CTL_120MIN_03	2	6.05056	315218	700.57
Calmodulin	114	125	GEKLTDEEVDEM	11	1394.6	Holo_CaM_CDZ	0	20201210_S_SBr_CaM_Ca_CDZ_UND_01	2	6.04032	790350	698.217
Calmodulin	114	125	GEKLTDEEVDEM	11	1394.6	Holo_CaM_CDZ	0	20201215_S_SBr_CaM_Ca_CDZ_UND_02	2	6.03651	757837	698.237
Calmodulin	114	125	GEKLTDEEVDEM	11	1394.6	Holo_CaM_CDZ	0	20210112_S_SBr_CaM_Ca_CDZ_UND_03	2	6.06779	393359	698.228
Calmodulin	114	125	GEKLTDEEVDEM	11	1394.6	Holo_CaM_CDZ	0.167	20201209_S_SBr_CaM_Ca_CDZ_10SEC_01	2	6.03697	707941	699.123
Calmodulin	114	125	GEKLTDEEVDEM	11	1394.6	Holo_CaM_CDZ	0.167	20201215_S_SBr_CaM_Ca_CDZ_10SEC_02	2	6.03306	666639	699.117
Calmodulin	114	125	GEKLTDEEVDEM	11	1394.6	Holo_CaM_CDZ	0.167	20210112_S_SBr_CaM_Ca_CDZ_10SEC_03	2	6.06446	347951	699.151
Calmodulin	114	125	GEKLTDEEVDEM	11	1394.6	Holo_CaM_CDZ	0.333	20201209_S_SBr_CaM_Ca_CDZ_20SEC_01	2	6.03528	811454	699.19
Calmodulin	114	125	GEKLTDEEVDEM	11	1394.6	Holo_CaM_CDZ	0.333	20201215_S_SBr_CaM_Ca_CDZ_20SEC_02	2	6.03525	876188	699.196
Calmodulin	114	125	GEKLTDEEVDEM	11	1394.6	Holo_CaM_CDZ	0.333	20210112_S_SBr_CaM_Ca_CDZ_20SEC_03	2	6.06058	460847	699.221
Calmodulin	114	125	GEKLTDEEVDEM	11	1394.6	Holo_CaM_CDZ	0.5	20201210_S_SBr_CaM_Ca_CDZ_30SEC_01	2	6.03369	904452	699.219
Calmodulin	114	125	GEKLTDEEVDEM	11	1394.6	Holo_CaM_CDZ	0.5	20201215_S_SBr_CaM_Ca_CDZ_30SEC_02	2	6.03385	837054	699.234
Calmodulin	114	125	GEKLTDEEVDEM	11	1394.6	Holo_CaM_CDZ	0.5	20210113_S_SBr_CaM_Ca_CDZ_30SEC_03	2	6.06685	415105	699.266
Calmodulin	114	125	GEKLTDEEVDEM	11	1394.6	Holo_CaM_CDZ	1	20201211_S_SBr_CaM_Ca_CDZ_1MIN_01	2	6.02377	788781	699.34
Calmodulin	114	125	GEKLTDEEVDEM	11	1394.6	Holo_CaM_CDZ	1	20201216_S_SBr_CaM_Ca_CDZ_1MIN_02	2	6.0432	567730	699.346
Calmodulin	114	125	GEKLTDEEVDEM	11	1394.6	Holo_CaM_CDZ	1	20210113_S_SBr_CaM_Ca_CDZ_1MIN_03	2	6.06061	519739	699.382
Calmodulin	114	125	GEKLTDEEVDEM	11	1394.6	Holo_CaM_CDZ	10	20201211_S_SBr_CaM_Ca_CDZ_10MIN_01	2	6.02649	714670	699.848
Calmodulin	114	125	GEKLTDEEVDEM	11	1394.6	Holo_CaM_CDZ	10	20201216_S_SBr_CaM_Ca_CDZ_10MIN_02	2	6.02924	323501	699.848
Calmodulin	114	125	GEKLTDEEVDEM	11	1394.6	Holo_CaM_CDZ	10	20210113_S_SBr_CaM_Ca_CDZ_10MIN_03	2	6.05527	463626	699.897
Calmodulin	114	125	GEKLTDEEVDEM	11	1394.6	Holo_CaM_CDZ	30	20201211_S_SBr_CaM_Ca_CDZ_30MIN_01	2	6.02247	544872	700.121
Calmodulin	114	125	GEKLTDEEVDEM	11	1394.6	Holo_CaM_CDZ	30	20201216_S_SBr_CaM_Ca_CDZ_30MIN_02	2	6.03325	325222	700.043
Calmodulin	114	125	GEKLTDEEVDEM	11	1394.6	Holo_CaM_CDZ	30	20210114_S_SBr_CaM_Ca_CDZ_30MIN_03	2	6.05514	330927	700.154
Calmodulin	114	125	GEKLTDEEVDEM	11	1394.6	Holo_CaM_CDZ	120	20201214_S_SBr_CaM_Ca_CDZ_120MIN_01	2	6.02402	486569	700.217
Calmodulin	114	125	GEKLTDEEVDEM	11	1394.6	Holo_CaM_CDZ	120	20201218_S_SBr_CaM_Ca_CDZ_120MIN_02	2	6.03535	286713	700.253
Calmodulin	114	125	GEKLTDEEVDEM	11	1394.6	Holo_CaM_CDZ	120	20210114_S_SBr_CaM_Ca_CDZ_120MIN_03	2	6.05348	346510	700.367
Calmodulin	125	139	MIREADIDGDGQVNY	14	1695.76	Holo_CaM	0	20201209_S_SBr_CaM_Ca_CTL_UND_01	2	6.29828	5049517	848.871
Calmodulin	125	139	MIREADIDGDGQVNY	14	1695.76	Holo_CaM	0	20201215_S_SBr_CaM_Ca_CTL_UND_02	2	6.29814	5798611	848.885
Calmodulin	125	139	MIREADIDGDGQVNY	14	1695.76	Holo_CaM	0	20210112_S_SBr_CaM_Ca_CTL_UND_03	2	6.31611	3142685	848.878
Calmodulin	125	139	MIREADIDGDGQVNY	14	1695.76	Holo_CaM	0.167	20201209_S_SBr_CaM_Ca_CTL_10SEC_01	2	6.28826	5307561	849.134
Calmodulin	125	139	MIREADIDGDGQVNY	14	1695.76	Holo_CaM	0.167	20201215_S_SBr_CaM_Ca_CTL_10SEC_02	2	6.29596	7499333	849.167
Calmodulin	125	139	MIREADIDGDGQVNY	14	1695.76	Holo_CaM	0.167	20210112_S_SBr_CaM_Ca_CTL_10SEC_03	2	6.32508	3337092	849.144
Calmodulin	125	139	MIREADIDGDGQVNY	14	1695.76	Holo_CaM	0.333	20201209_S_SBr_CaM_Ca_CTL_20SEC_01	2	6.29873	6627723	849.251
Calmodulin	125	139	MIREADIDGDGQVNY	14	1695.76	Holo_CaM	0.333	20210112_S_SBr_CaM_Ca_CTL_20SEC_03	2	6.3322	5009877	849.263
Calmodulin	125	139	MIREADIDGDGQVNY	14	1695.76	Holo_CaM	0.333	20210112_S_SBr_CaM_Ca_CTL_20SEC_02	2	6.32152	5218965	849.233
Calmodulin	125	139	MIREADIDGDGQVNY	14	1695.76	Holo_CaM	0.5	20201210_S_SBr_CaM_Ca_CTL_30SEC_01	2	6.2888	6314876	849.307
Calmodulin	125	139	MIREADIDGDGQVNY	14	1695.76	Holo_CaM	0.5	20201215_S_SBr_CaM_Ca_CTL_30SEC_02	2	6.29562	8998225	849.36
Calmodulin	125	139	MIREADIDGDGQVNY	14	1695.76	Holo_CaM	0.5	20210113_S_SBr_CaM_Ca_CTL_30SEC_03	2	6.31926	3624106	849.346
Calmodulin	125	139	MIREADIDGDGQVNY	14	1695.76	Holo_CaM	1	20201211_S_SBr_CaM_Ca_CTL_1MIN_01	2	6.29074	6349879	849.449
Calmodulin	125	139	MIREADIDGDGQVNY	14	1695.76	Holo_CaM	1	20201216_S_SBr_CaM_Ca_CTL_1MIN_02	2	6.29676	6036165	849.467
Calmodulin	125	139	MIREADIDGDGQVNY	14	1695.76	Holo_CaM	1	20210113_S_SBr_CaM_Ca_CTL_1MIN_03	2	6.32198	4444727	849.493
Calmodulin	125	139	MIREADIDGDGQVNY	14	1695.76	Holo_CaM	10	20201211_S_SBr_CaM_Ca_CTL_10MIN_01	2	6.29269	5995233	850.329
Calmodulin	125	139	MIREADIDGDGQVNY	14	1695.76	Holo_CaM	10	20201216_S_SBr_CaM_Ca_CTL_10MIN_02	2	6.29098	3747332	850.279
Calmodulin	125	139	MIREADIDGDGQVNY	14	1695.76	Holo_CaM	10	20210113_S_SBr_CaM_Ca_CTL_10MIN_03	2	6.31974	4960975	850.39
Calmodulin	125	139	MIREADIDGDGQVNY	14	1695.76	Holo_CaM	30	20201211_S_SBr_CaM_Ca_CTL_30MIN_01	2	6.28386	5716332	850.991
Calmodulin	125	139	MIREADIDGDGQVNY	14	1695.76	Holo_CaM	30	20201216_S_SBr_CaM_Ca_CTL_30MIN_02	2	6.29	3933316	850.909
Calmodulin	125	139	MIREADIDGDGQVNY	14	1695.76	Holo_CaM	30	20210114_S_SBr_CaM_Ca_CTL_30MIN_03	2	6.31922	4378813	850.981
Calmodulin	125	139	MIREADIDGDGQVNY	14	1695.76	Holo_CaM	120	20201214_S_SBr_CaM_Ca_CTL_120MIN_01	2	6.2846	6759273	851.641
Calmodulin	125	139	MIREADIDGDGQVNY	14	1695.76	Holo_CaM	120	20201218_S_SBr_CaM_Ca_CTL_120MIN_02	2	6.29618	2994832	851.553
Calmodulin	125	139	MIREADIDGDGQVNY	14	1695.76	Holo_CaM	120	20210114_S_SBr_CaM_Ca_CTL_120MIN_03	2	6.31088	3251099	851.735
Calmodulin	125	139	MIREADIDGDGQVNY	14	1695.76	Holo_CaM_CDZ	0	20201210_S_SBr_CaM_Ca_CDZ_UND_01	2	6.29371	5354311	848.878
Calmodulin	125	139	MIREADIDGDGQVNY	14	1695.76	Holo_CaM_CDZ	0	20201215_S_SBr_CaM_Ca_CDZ_UND_02	2	6.29138	5718585	848.906
Calmodulin	125	139	MIREADIDGDGQVNY	14	1695.76	Holo_CaM_CDZ	0	20210112_S_SBr_CaM_Ca_CDZ_UND_03	2	6.31927	3119221	848.896
Calmodulin	125	139	MIREADIDGDGQVNY	14	1695.76	Holo_CaM_CDZ	0.167	20201209_S_SBr_CaM_Ca_CDZ_10SEC_01	2	6.29431	5797974	849.12
Calmodulin	125	139	MIREADIDGDGQVNY	14	1695.76	Holo_CaM_CDZ	0.167	20201215_S_SBr_CaM_Ca_CDZ_10SEC_02	2	6.29278	6373082	849.129
Calmodulin	125	139	MIREADIDGDGQVNY	14	1695.76	Holo_CaM_CDZ	0.167	20210112_S_SBr_CaM_Ca_CDZ_10SEC_03	2	6.32185	3636075	849.128
Calmodulin	125	139	MIREADIDGDGQVNY	14	1695.76	Holo_CaM_CDZ	0.333	20201209_S_SBr_CaM_Ca_CDZ_20SEC_01	2	6.2941	6548174	849.179
Calmodulin	125	139	MIREADIDGDGQVNY	14	1695.76	Holo_CaM_CDZ	0.333	20201215_S_SBr_CaM_Ca_CDZ_20SEC_02	2	6.29565	7383642	849.23
Calmodulin	125	139	MIREADIDGDGQVNY	14	1695.76	Holo_CaM_CDZ	0.333	20210112_S_SBr_CaM_Ca_CDZ_20SEC_03	2	6.31837	4582411	849.191
Calmodulin	125	139	MIREADIDGDGQVNY	14	1695.76	Holo_CaM_CDZ	0.5	20201210_S_SBr_CaM_Ca_CDZ_30SEC_01	2	6.29369	7479375	849.238
Calmodulin	125	139	MIREADIDGDGQVNY	14	1695.76	Holo_CaM_CDZ	0.5	20201215_S_SBr_CaM_Ca_CDZ_30SEC_02	2	6.29331	7402058	849.245
Calmodulin	125	139	MIREADIDGDGQVNY	14	1695.76	Holo_CaM_CDZ	0.5	20210113_S_SBr_CaM_Ca_CDZ_30SEC_03	2	6.32458	3725308	849.231
Calmodulin	125	139	MIREADIDGDGQVNY	14	1695.76	Holo_CaM_CDZ	1	20201211_S_SBr_CaM_Ca_CDZ_1MIN_01	2	6.28484	6440182	849.378
Calmodulin	125	139	MIREADIDGDGQVNY	14	1695.76	Holo_CaM_CDZ	1	20201216_S_SBr_CaM_Ca_CDZ_1MIN_02	2	6.30175	5467550	849.381
Calmodulin	125	139	MIREADIDGDGQVNY	14	1695.76	Holo_CaM_CDZ	1	20210113_S_SBr_CaM_Ca_CDZ_1MIN_03	2	6.32003	4386346	849.37
Calmodulin	125	139	MIREADIDGDGQVNY	14	1695.76	Holo_CaM_CDZ	10	20201211_S_SBr_CaM_Ca_CDZ_10MIN_01	2	6.28982	5602661	849.898
Calmodulin	125	139	MIREADIDGDGQVNY	14	1695.76	Holo_CaM_CDZ	10	20201216_S_SBr_CaM_Ca_CDZ_10MIN_02	2	6.28965	2965719	849.891
Calmodulin	125	139	MIREADIDGDGQVNY	14	1695.76	Holo_CaM_CDZ	10	20210113_S_SBr_CaM_Ca_CDZ_10MIN_03	2	6.31574	4168768	849.916
Calmodulin	125	139	MIREADIDGDGQVNY	14	1695.76	Holo_CaM_CDZ	30	20201211_S_SBr_CaM_Ca_CDZ_30MIN_01	2	6.28709	4888981	850.129
Calmodulin	125	139	MIREADIDGDGQVNY	14	1695.76	Holo_CaM_CDZ	30	20201216_S_SBr_CaM_Ca_CDZ_30MIN_02	2	6.29535	2992871	850.097
Calmodulin	125	139	MIREADIDGDGQVNY	14	1695.76	Holo_CaM_CDZ	30	20210114_S_SBr_CaM_Ca_CDZ_30MIN_03	2	6.31795	3143809	850.138
Calmodulin	125	139	MIREADIDGDGQVNY	14	1695.76	Holo_CaM_CDZ	120	20201214_S_SBr_CaM_Ca_CDZ_120MIN_01	2	6.28578	4416580	850.461
Calmodulin	125	139	MIREADIDGDGQVNY	14	1695.76	Holo_CaM_CDZ	120	20201218_S_SBr_CaM_Ca_CDZ_120MIN_02	2	6.29661	2588064	850.417
Calmodulin	125	139	MIREADIDGDGQVNY	14	1695.76	Holo_CaM_CDZ	120	20210114_S_SBr_CaM_Ca_CDZ_120MIN_03	2	6.31332	3300885	850.548
Calmodulin	126	139	IREADIDGDGQVNY	13	1564.72	Holo_CaM	0	20201209_S_SBr_CaM_Ca_CTL_UND_01	2	5.90606	7135722	783.276
Calmodulin	126	139	IREADIDGDGQVNY	13	1564.72	Holo_CaM	0	20201215_S_SBr_CaM_Ca_CTL_UND_02	2	5.9067	8109681	783.284
Calmodulin	126	139	IREADIDGDGQVNY	13	1564.72	Holo_CaM	0	20210112_S_SBr_CaM_Ca_CTL_UND_03	2	5.92088	4928260	783.285
Calmodulin	126	139	IREADIDGDGQVNY	13	1564.72	Holo_CaM	0.167	20201209_S_SBr_CaM_Ca_CTL_10SEC_01	2	5.89671	7760103	783.537
Calmodulin	126	139	IREADIDGDGQVNY	13	1564.72	Holo_CaM	0.167	20201215_S_SBr_CaM_Ca_CTL_10SEC_02	2	5.90377	10812270	783.547
Calmodulin	126	139	IREADIDGDGQVNY	13	1564.72	Holo_CaM	0.167	20210112_S_SBr_CaM_Ca_CTL_10SEC_03	2	5.93086	4872047	783.544
Calmodulin	126	139	IREADIDGDGQVNY	13	1564.72	Holo_CaM	0.333	20201209_S_SBr_CaM_Ca_CTL_20SEC_01	2	5.90592	9706554	783.627
Calmodulin	126	139	IREADIDGDGQVNY	13	1564.72	Holo_CaM	0.333	20210112_S_SBr_CaM_Ca_CTL_20SEC_03	2	5.93646	7254490	783.665
Calmodulin	126	139	IREADIDGDGQVNY	13	1564.72	Holo_CaM	0.333	20210112_S_SBr_CaM_Ca_CTL_20SEC_02	2	5.92656	7513898	783.625
Calmodulin	126	139	IREADIDGDGQVNY	13	1564.72	Holo_CaM	0.5	20201210_S_SBr_CaM_Ca_CTL_30SEC_01	2	5.89751	9343614	783.692
Calmodulin	126	139	IREADIDGDGQVNY	13	1564.72	Holo_CaM	0.5	20201215_S_SBr_CaM_Ca_CTL_30SEC_02	2	5.90184	13102347	783.726
Calmodulin	126	139	IREADIDGDGQVNY	13	1564.72	Holo_CaM	0.5	20210113_S_SBr_CaM_Ca_CTL_30SEC_03	2	5.92547	5221886	783.732
Calmodulin	126	139	IREADIDGDGQVNY	13	1564.72	Holo_CaM	1	20201211_S_SBr_CaM_Ca_CTL_1MIN_01	2	5.89719	9680911	783.84
Calmodulin	126	139	IREADIDGDGQVNY	13	1564.72	Holo_CaM	1	20201216_S_SBr_CaM_Ca_CTL_1MIN_02	2	5.90354	8751770	783.871
Calmodulin	126	139	IREADIDGDGQVNY	13	1564.72	Holo_CaM	1	20210113_S_SBr_CaM_Ca_CTL_1MIN_03	2	5.9266	6398856	783.867
Calmodulin	126	139	IREADIDGDGQVNY	13	1564.72	Holo_CaM	10	20201211_S_SBr_CaM_Ca_CTL_10MIN_01	2	5.89859	8583652	784.654
Calmodulin	126	139	IREADIDGDGQVNY	13	1564.72	Holo_CaM	10	20201216_S_SBr_CaM_Ca_CTL_10MIN_02	2	5.89729	5237090	784.626
Calmodulin	126	139	IREADIDGDGQVNY	13	1564.72	Holo_CaM	10	20210113_S_SBr_CaM_Ca_CTL_10MIN_03	2	5.92437	6878005	784.669
Calmodulin	126	139	IREADIDGDGQVNY	13	1564.72	Holo_CaM	30	20201211_S_SBr_CaM_Ca_CTL_30MIN_01	2	5.88949	8315473	785.257
Calmodulin	126	139	IREADIDGDGQVNY	13	1564.72	Holo_CaM	30	20201216_S_SBr_CaM_Ca_CTL_30MIN_02	2	5.89516	5303298	785.147
Calmodulin	126	139	IREADIDGDGQVNY	13	1564.72	Holo_CaM	30	20210114_S_SBr_CaM_Ca_CTL_30MIN_03	2	5.92444	6137130	785.215
Calmodulin	126	139	IREADIDGDGQVNY	13	1564.72	Holo_CaM	120	20201214_S_SBr_CaM_Ca_CTL_120MIN_01	2	5.89138	9038829	785.862
Calmodulin	126	139	IREADIDGDGQVNY	13	1564.72	Holo_CaM	120	20201218_S_SBr_CaM_Ca_CTL_120MIN_02	2	5.90463	4152673	785.789
Calmodulin	126	139	IREADIDGDGQVNY	13	1564.72	Holo_CaM	120	20210114_S_SBr_CaM_Ca_CTL_120MIN_03	2	5.91583	4480390	785.892
Calmodulin	126	139	IREADIDGDGQVNY	13	1564.72	Holo_CaM_CDZ	0	20201210_S_SBr_CaM_Ca_CDZ_UND_01	2	5.9007	7227027	783.279
Calmodulin	126	139	IREADIDGDGQVNY	13	1564.72	Holo_CaM_CDZ	0	20201215_S_SBr_CaM_Ca_CDZ_UND_02	2	5.89735	8002427	783.298
Calmodulin	126	139	IREADIDGDGQVNY	13	1564.72	Holo_CaM_CDZ	0	20210112_S_SBr_CaM_Ca_CDZ_UND_03	2	5.92437	4428594	783.283
Calmodulin	126	139	IREADIDGDGQVNY	13	1564.72	Holo_CaM_CDZ	0.167	20201209_S_SBr_CaM_Ca_CDZ_10SEC_01	2	5.90146	8821110	783.505
Calmodulin	126	139	IREADIDGDGQVNY	13	1564.72	Holo_CaM_CDZ	0.167	20201215_S_SBr_CaM_Ca_CDZ_10SEC_02	2	5.89949	9166425	783.509
Calmodulin	126	139	IREADIDGDGQVNY	13	1564.72	Holo_CaM_CDZ	0.167	20210112_S_SBr_CaM_Ca_CDZ_10SEC_03	2	5.92791	5287986	783.532
Calmodulin	126	139	IREADIDGDGQVNY	13	1564.72	Holo_CaM_CDZ	0.333	20201209_S_SBr_CaM_Ca_CDZ_20SEC_01	2	5.90162	9723799	783.564
Calmodulin	126	139	IREADIDGDGQVNY	13	1564.72	Holo_CaM_CDZ	0.333	20201215_S_SBr_CaM_Ca_CDZ_20SEC_02	2	5.90142	10812203	783.619
Calmodulin	126	139	IREADIDGDGQVNY	13	1564.72	Holo_CaM_CDZ	0.333	20210112_S_SBr_CaM_Ca_CDZ_20SEC_03	2	5.92488	6636486	783.588
Calmodulin	126	139	IREADIDGDGQVNY	13	1564.72	Holo_CaM_CDZ	0.5	20201210_S_SBr_CaM_Ca_CDZ_30SEC_01	2	5.90108	11239261	783.628
Calmodulin	126	139	IREADIDGDGQVNY	13	1564.72	Holo_CaM_CDZ	0.5	20201215_S_SBr_CaM_Ca_CDZ_30SEC_02	2	5.89834	11120495	783.64
Calmodulin	126	139	IREADIDGDGQVNY	13	1564.72	Holo_CaM_CDZ	0.5	20210113_S_SBr_CaM_Ca_CDZ_30SEC_03	2	5.93047	5389599	783.645
Calmodulin	126	139	IREADIDGDGQVNY	13	1564.72	Holo_CaM_CDZ	1	20201211_S_SBr_CaM_Ca_CDZ_1MIN_01	2	5.89173	9049144	783.759
Calmodulin	126	139	IREADIDGDGQVNY	13	1564.72	Holo_CaM_CDZ	1	20201216_S_SBr_CaM_Ca_CDZ_1MIN_02	2	5.90881	7976681	783.769
Calmodulin	126	139	IREADIDGDGQVNY	13	1564.72	Holo_CaM_CDZ	1	20210113_S_SBr_CaM_Ca_CDZ_1MIN_03	2	5.92409	6381113	783.741
Calmodulin	126	139	IREADIDGDGQVNY	13	1564.72	Holo_CaM_CDZ	10	20201211_S_SBr_CaM_Ca_CDZ_10MIN_01	2	5.89663	8173658	784.238
Calmodulin	126	139	IREADIDGDGQVNY	13	1564.72	Holo_CaM_CDZ	10	20201216_S_SBr_CaM_Ca_CDZ_10MIN_02	2	5.89523	4127035	784.227
Calmodulin	126	139	IREADIDGDGQVNY	13	1564.72	Holo_CaM_CDZ	10	20210113_S_SBr_CaM_Ca_CDZ_10MIN_03	2	5.91936	5880896	784.262
Calmodulin	126	139	IREADIDGDGQVNY	13	1564.72	Holo_CaM_CDZ	30	20201211_S_SBr_CaM_Ca_CDZ_30MIN_01	2	5.89177	7135474	784.462
Calmodulin	126	139	IREADIDGDGQVNY	13	1564.72	Holo_CaM_CDZ	30	20201216_S_SBr_CaM_Ca_CDZ_30MIN_02	2	5.90145	4216200	784.448
Calmodulin	126	139	IREADIDGDGQVNY	13	1564.72	Holo_CaM_CDZ	30	20210114_S_SBr_CaM_Ca_CDZ_30MIN_03	2	5.92185	4410219	784.493
Calmodulin	126	139	IREADIDGDGQVNY	13	1564.72	Holo_CaM_CDZ	120	20201214_S_SBr_CaM_Ca_CDZ_120MIN_01	2	5.89149	5956031	784.795
Calmodulin	126	139	IREADIDGDGQVNY	13	1564.72	Holo_CaM_CDZ	120	20201218_S_SBr_CaM_Ca_CDZ_120MIN_02	2	5.90403	3673386	784.799
Calmodulin	126	139	IREADIDGDGQVNY	13	1564.72	Holo_CaM_CDZ	120	20210114_S_SBr_CaM_Ca_CDZ_120MIN_03	2	5.91836	4629668	784.831
Calmodulin	126	141	IREADIDGDGQVNYEE	15	1822.81	Holo_CaM	0	20201209_S_SBr_CaM_Ca_CTL_UND_01	2	5.9097	1110772	912.549
Calmodulin	126	141	IREADIDGDGQVNYEE	15	1822.81	Holo_CaM	0	20201215_S_SBr_CaM_Ca_CTL_UND_02	2	5.91139	1520448	912.582
Calmodulin	126	141	IREADIDGDGQVNYEE	15	1822.81	Holo_CaM	0	20210112_S_SBr_CaM_Ca_CTL_UND_03	2	5.92051	399049	912.735
Calmodulin	126	141	IREADIDGDGQVNYEE	15	1822.81	Holo_CaM	0.167	20201209_S_SBr_CaM_Ca_CTL_10SEC_01	2	5.90118	1353709	912.837
Calmodulin	126	141	IREADIDGDGQVNYEE	15	1822.81	Holo_CaM	0.167	20201215_S_SBr_CaM_Ca_CTL_10SEC_02	2	5.90829	2022963	912.848
Calmodulin	126	141	IREADIDGDGQVNYEE	15	1822.81	Holo_CaM	0.167	20210112_S_SBr_CaM_Ca_CTL_10SEC_03	2	5.93225	534466	912.932
Calmodulin	126	141	IREADIDGDGQVNYEE	15	1822.81	Holo_CaM	0.333	20201209_S_SBr_CaM_Ca_CTL_20SEC_01	2	5.91249	2285774	912.903
Calmodulin	126	141	IREADIDGDGQVNYEE	15	1822.81	Holo_CaM	0.333	20210112_S_SBr_CaM_Ca_CTL_20SEC_03	2	5.94114	1416175	913.001
Calmodulin	126	141	IREADIDGDGQVNYEE	15	1822.81	Holo_CaM	0.333	20210112_S_SBr_CaM_Ca_CTL_20SEC_02	2	5.92931	1624644	912.899
Calmodulin	126	141	IREADIDGDGQVNYEE	15	1822.81	Holo_CaM	0.5	20201210_S_SBr_CaM_Ca_CTL_30SEC_01	2	5.90382	1803490	913.016
Calmodulin	126	141	IREADIDGDGQVNYEE	15	1822.81	Holo_CaM	0.5	20201215_S_SBr_CaM_Ca_CTL_30SEC_02	2	5.90938	3885341	912.969
Calmodulin	126	141	IREADIDGDGQVNYEE	15	1822.81	Holo_CaM	0.5	20210113_S_SBr_CaM_Ca_CTL_30SEC_03	2	5.92961	970834	913.01
Calmodulin	126	141	IREADIDGDGQVNYEE	15	1822.81	Holo_CaM	1	20201211_S_SBr_CaM_Ca_CTL_1MIN_01	2	5.90311	2006197	913.102
Calmodulin	126	141	IREADIDGDGQVNYEE	15	1822.81	Holo_CaM	1	20201216_S_SBr_CaM_Ca_CTL_1MIN_02	2	5.90932	2045587	913.13
Calmodulin	126	141	IREADIDGDGQVNYEE	15	1822.81	Holo_CaM	1	20210113_S_SBr_CaM_Ca_CTL_1MIN_03	2	5.93056	1433691	913.128
Calmodulin	126	141	IREADIDGDGQVNYEE	15	1822.81	Holo_CaM	10	20201211_S_SBr_CaM_Ca_CTL_10MIN_01	2	5.90432	2230402	913.989
Calmodulin	126	141	IREADIDGDGQVNYEE	15	1822.81	Holo_CaM	10	20201216_S_SBr_CaM_Ca_CTL_10MIN_02	2	5.90187	1440227	913.918
Calmodulin	126	141	IREADIDGDGQVNYEE	15	1822.81	Holo_CaM	10	20210113_S_SBr_CaM_Ca_CTL_10MIN_03	2	5.92974	1717203	914.017
Calmodulin	126	141	IREADIDGDGQVNYEE	15	1822.81	Holo_CaM	30	20201211_S_SBr_CaM_Ca_CTL_30MIN_01	2	5.89624	2371003	914.644
Calmodulin	126	141	IREADIDGDGQVNYEE	15	1822.81	Holo_CaM	30	20201216_S_SBr_CaM_Ca_CTL_30MIN_02	2	5.90006	1527574	914.558
Calmodulin	126	141	IREADIDGDGQVNYEE	15	1822.81	Holo_CaM	30	20210114_S_SBr_CaM_Ca_CTL_30MIN_03	2	5.9291	1338002	914.617
Calmodulin	126	141	IREADIDGDGQVNYEE	15	1822.81	Holo_CaM	120	20201214_S_SBr_CaM_Ca_CTL_120MIN_01	2	5.89737	1840426	915.406
Calmodulin	126	141	IREADIDGDGQVNYEE	15	1822.81	Holo_CaM	120	20201218_S_SBr_CaM_Ca_CTL_120MIN_02	2	5.9091	975546	915.282
Calmodulin	126	141	IREADIDGDGQVNYEE	15	1822.81	Holo_CaM	120	20210114_S_SBr_CaM_Ca_CTL_120MIN_03	2	5.91965	1134527	915.437
Calmodulin	126	141	IREADIDGDGQVNYEE	15	1822.81	Holo_CaM_CDZ	0	20201210_S_SBr_CaM_Ca_CDZ_UND_01	2	5.90545	1258289	912.578
Calmodulin	126	141	IREADIDGDGQVNYEE	15	1822.81	Holo_CaM_CDZ	0	20201215_S_SBr_CaM_Ca_CDZ_UND_02	2	5.90298	2188822	912.525
Calmodulin	126	141	IREADIDGDGQVNYEE	15	1822.81	Holo_CaM_CDZ	0	20210112_S_SBr_CaM_Ca_CDZ_UND_03	2	5.92664	859449	912.528
Calmodulin	126	141	IREADIDGDGQVNYEE	15	1822.81	Holo_CaM_CDZ	0.167	20201209_S_SBr_CaM_Ca_CDZ_10SEC_01	2	5.90751	1730557	912.803
Calmodulin	126	141	IREADIDGDGQVNYEE	15	1822.81	Holo_CaM_CDZ	0.167	20201215_S_SBr_CaM_Ca_CDZ_10SEC_02	2	5.90321	1818822	912.817
Calmodulin	126	141	IREADIDGDGQVNYEE	15	1822.81	Holo_CaM_CDZ	0.167	20210112_S_SBr_CaM_Ca_CDZ_10SEC_03	2	5.93022	644861	912.909
Calmodulin	126	141	IREADIDGDGQVNYEE	15	1822.81	Holo_CaM_CDZ	0.333	20201209_S_SBr_CaM_Ca_CDZ_20SEC_01	2	5.90733	2076146	912.852
Calmodulin	126	141	IREADIDGDGQVNYEE	15	1822.81	Holo_CaM_CDZ	0.333	20201215_S_SBr_CaM_Ca_CDZ_20SEC_02	2	5.90748	2635595	912.883
Calmodulin	126	141	IREADIDGDGQVNYEE	15	1822.81	Holo_CaM_CDZ	0.333	20210112_S_SBr_CaM_Ca_CDZ_20SEC_03	2	5.92774	1215798	912.898
Calmodulin	126	141	IREADIDGDGQVNYEE	15	1822.81	Holo_CaM_CDZ	0.5	20201210_S_SBr_CaM_Ca_CDZ_30SEC_01	2	5.9067	2344300	912.899
Calmodulin	126	141	IREADIDGDGQVNYEE	15	1822.81	Holo_CaM_CDZ	0.5	20201215_S_SBr_CaM_Ca_CDZ_30SEC_02	2	5.9045	2706703	912.885
Calmodulin	126	141	IREADIDGDGQVNYEE	15	1822.81	Holo_CaM_CDZ	0.5	20210113_S_SBr_CaM_Ca_CDZ_30SEC_03	2	5.93376	966928	912.97
Calmodulin	126	141	IREADIDGDGQVNYEE	15	1822.81	Holo_CaM_CDZ	1	20201211_S_SBr_CaM_Ca_CDZ_1MIN_01	2	5.89807	1931233	913.042
Calmodulin	126	141	IREADIDGDGQVNYEE	15	1822.81	Holo_CaM_CDZ	1	20201216_S_SBr_CaM_Ca_CDZ_1MIN_02	2	5.91341	1817595	913.032
Calmodulin	126	141	IREADIDGDGQVNYEE	15	1822.81	Holo_CaM_CDZ	1	20210113_S_SBr_CaM_Ca_CDZ_1MIN_03	2	5.92806	1277268	913.053
Calmodulin	126	141	IREADIDGDGQVNYEE	15	1822.81	Holo_CaM_CDZ	10	20201211_S_SBr_CaM_Ca_CDZ_10MIN_01	2	5.90368	1953687	913.56
Calmodulin	126	141	IREADIDGDGQVNYEE	15	1822.81	Holo_CaM_CDZ	10	20201216_S_SBr_CaM_Ca_CDZ_10MIN_02	2	5.89974	1036510	913.508
Calmodulin	126	141	IREADIDGDGQVNYEE	15	1822.81	Holo_CaM_CDZ	10	20210113_S_SBr_CaM_Ca_CDZ_10MIN_03	2	5.92491	1376751	913.572
Calmodulin	126	141	IREADIDGDGQVNYEE	15	1822.81	Holo_CaM_CDZ	30	20201211_S_SBr_CaM_Ca_CDZ_30MIN_01	2	5.89762	1862205	913.857
Calmodulin	126	141	IREADIDGDGQVNYEE	15	1822.81	Holo_CaM_CDZ	30	20201216_S_SBr_CaM_Ca_CDZ_30MIN_02	2	5.90683	1050898	913.816
Calmodulin	126	141	IREADIDGDGQVNYEE	15	1822.81	Holo_CaM_CDZ	30	20210114_S_SBr_CaM_Ca_CDZ_30MIN_03	2	5.92525	944921	913.908
Calmodulin	126	141	IREADIDGDGQVNYEE	15	1822.81	Holo_CaM_CDZ	120	20201214_S_SBr_CaM_Ca_CDZ_120MIN_01	2	5.89593	1219886	914.288
Calmodulin	126	141	IREADIDGDGQVNYEE	15	1822.81	Holo_CaM_CDZ	120	20201218_S_SBr_CaM_Ca_CDZ_120MIN_02	2	5.90743	821179	914.284
Calmodulin	126	141	IREADIDGDGQVNYEE	15	1822.81	Holo_CaM_CDZ	120	20210114_S_SBr_CaM_Ca_CDZ_120MIN_03	2	5.92307	1119861	914.315
Calmodulin	143	149	VQMMTAK	6	808.406	Holo_CaM	0	20201209_S_SBr_CaM_Ca_CTL_UND_01	2	2.52068	1210330	404.996
Calmodulin	143	149	VQMMTAK	6	808.406	Holo_CaM	0	20201215_S_SBr_CaM_Ca_CTL_UND_02	2	2.52319	1301875	405.001
Calmodulin	143	149	VQMMTAK	6	808.406	Holo_CaM	0	20210112_S_SBr_CaM_Ca_CTL_UND_03	2	2.51682	1065711	405.006
Calmodulin	143	149	VQMMTAK	6	808.406	Holo_CaM	0.167	20201209_S_SBr_CaM_Ca_CTL_10SEC_01	2	2.52123	1043170	405.69
Calmodulin	143	149	VQMMTAK	6	808.406	Holo_CaM	0.167	20201215_S_SBr_CaM_Ca_CTL_10SEC_02	2	2.52321	1337418	405.7
Calmodulin	143	149	VQMMTAK	6	808.406	Holo_CaM	0.167	20210112_S_SBr_CaM_Ca_CTL_10SEC_03	2	2.52494	797414	405.701
Calmodulin	143	149	VQMMTAK	6	808.406	Holo_CaM	0.333	20201209_S_SBr_CaM_Ca_CTL_20SEC_01	2	2.52044	1260701	405.9
Calmodulin	143	149	VQMMTAK	6	808.406	Holo_CaM	0.333	20210112_S_SBr_CaM_Ca_CTL_20SEC_03	2	2.52437	983632	405.938
Calmodulin	143	149	VQMMTAK	6	808.406	Holo_CaM	0.333	20210112_S_SBr_CaM_Ca_CTL_20SEC_02	2	2.51593	1247099	405.904
Calmodulin	143	149	VQMMTAK	6	808.406	Holo_CaM	0.5	20201210_S_SBr_CaM_Ca_CTL_30SEC_01	2	2.51801	1454099	406.038
Calmodulin	143	149	VQMMTAK	6	808.406	Holo_CaM	0.5	20201215_S_SBr_CaM_Ca_CTL_30SEC_02	2	2.52511	1447976	406.051
Calmodulin	143	149	VQMMTAK	6	808.406	Holo_CaM	0.5	20210113_S_SBr_CaM_Ca_CTL_30SEC_03	2	2.5271	716039	406.048
Calmodulin	143	149	VQMMTAK	6	808.406	Holo_CaM	1	20201211_S_SBr_CaM_Ca_CTL_1MIN_01	2	2.5206	1314337	406.181
Calmodulin	143	149	VQMMTAK	6	808.406	Holo_CaM	1	20201216_S_SBr_CaM_Ca_CTL_1MIN_02	2	2.5237	1203749	406.201
Calmodulin	143	149	VQMMTAK	6	808.406	Holo_CaM	1	20210113_S_SBr_CaM_Ca_CTL_1MIN_03	2	2.52392	887657	406.222
Calmodulin	143	149	VQMMTAK	6	808.406	Holo_CaM	10	20201211_S_SBr_CaM_Ca_CTL_10MIN_01	2	2.52359	1186780	406.432
Calmodulin	143	149	VQMMTAK	6	808.406	Holo_CaM	10	20201216_S_SBr_CaM_Ca_CTL_10MIN_02	2	2.52222	939854	406.426
Calmodulin	143	149	VQMMTAK	6	808.406	Holo_CaM	10	20210113_S_SBr_CaM_Ca_CTL_10MIN_03	2	2.52527	877126	406.458
Calmodulin	143	149	VQMMTAK	6	808.406	Holo_CaM	30	20201211_S_SBr_CaM_Ca_CTL_30MIN_01	2	2.52311	1143527	406.555
Calmodulin	143	149	VQMMTAK	6	808.406	Holo_CaM	30	20201216_S_SBr_CaM_Ca_CTL_30MIN_02	2	2.51627	959911	406.557
Calmodulin	143	149	VQMMTAK	6	808.406	Holo_CaM	30	20210114_S_SBr_CaM_Ca_CTL_30MIN_03	2	2.5237	859551	406.579
Calmodulin	143	149	VQMMTAK	6	808.406	Holo_CaM	120	20201214_S_SBr_CaM_Ca_CTL_120MIN_01	2	2.52127	1525584	406.692
Calmodulin	143	149	VQMMTAK	6	808.406	Holo_CaM	120	20201218_S_SBr_CaM_Ca_CTL_120MIN_02	2	2.52254	634659	406.647
Calmodulin	143	149	VQMMTAK	6	808.406	Holo_CaM	120	20210114_S_SBr_CaM_Ca_CTL_120MIN_03	2	2.52814	628836	406.71
Calmodulin	143	149	VQMMTAK	6	808.406	Holo_CaM_CDZ	0	20201210_S_SBr_CaM_Ca_CDZ_UND_01	2	2.52221	1259286	404.999
Calmodulin	143	149	VQMMTAK	6	808.406	Holo_CaM_CDZ	0	20201215_S_SBr_CaM_Ca_CDZ_UND_02	2	2.52336	953867	405.026
Calmodulin	143	149	VQMMTAK	6	808.406	Holo_CaM_CDZ	0	20210112_S_SBr_CaM_Ca_CDZ_UND_03	2	2.51462	744493	404.996
Calmodulin	143	149	VQMMTAK	6	808.406	Holo_CaM_CDZ	0.167	20201209_S_SBr_CaM_Ca_CDZ_10SEC_01	2	2.51986	1128797	405.416
Calmodulin	143	149	VQMMTAK	6	808.406	Holo_CaM_CDZ	0.167	20201215_S_SBr_CaM_Ca_CDZ_10SEC_02	2	2.52396	1197751	405.41
Calmodulin	143	149	VQMMTAK	6	808.406	Holo_CaM_CDZ	0.167	20210112_S_SBr_CaM_Ca_CDZ_10SEC_03	2	2.52446	779676	405.394
Calmodulin	143	149	VQMMTAK	6	808.406	Holo_CaM_CDZ	0.333	20201209_S_SBr_CaM_Ca_CDZ_20SEC_01	2	2.52355	1219897	405.55
Calmodulin	143	149	VQMMTAK	6	808.406	Holo_CaM_CDZ	0.333	20201215_S_SBr_CaM_Ca_CDZ_20SEC_02	2	2.52379	1319658	405.576
Calmodulin	143	149	VQMMTAK	6	808.406	Holo_CaM_CDZ	0.333	20210112_S_SBr_CaM_Ca_CDZ_20SEC_03	2	2.52523	889759	405.553
Calmodulin	143	149	VQMMTAK	6	808.406	Holo_CaM_CDZ	0.5	20201210_S_SBr_CaM_Ca_CDZ_30SEC_01	2	2.51856	1389820	405.653
Calmodulin	143	149	VQMMTAK	6	808.406	Holo_CaM_CDZ	0.5	20201215_S_SBr_CaM_Ca_CDZ_30SEC_02	2	2.5179	1602936	405.652
Calmodulin	143	149	VQMMTAK	6	808.406	Holo_CaM_CDZ	0.5	20210113_S_SBr_CaM_Ca_CDZ_30SEC_03	2	2.52294	751565	405.619
Calmodulin	143	149	VQMMTAK	6	808.406	Holo_CaM_CDZ	1	20201211_S_SBr_CaM_Ca_CDZ_1MIN_01	2	2.51996	1296369	405.772
Calmodulin	143	149	VQMMTAK	6	808.406	Holo_CaM_CDZ	1	20201216_S_SBr_CaM_Ca_CDZ_1MIN_02	2	2.52379	1033919	405.769
Calmodulin	143	149	VQMMTAK	6	808.406	Holo_CaM_CDZ	1	20210113_S_SBr_CaM_Ca_CDZ_1MIN_03	2	2.52352	856106	405.777
Calmodulin	143	149	VQMMTAK	6	808.406	Holo_CaM_CDZ	10	20201211_S_SBr_CaM_Ca_CDZ_10MIN_01	2	2.5199	1095122	406.257
Calmodulin	143	149	VQMMTAK	6	808.406	Holo_CaM_CDZ	10	20201216_S_SBr_CaM_Ca_CDZ_10MIN_02	2	2.52359	586099	406.242
Calmodulin	143	149	VQMMTAK	6	808.406	Holo_CaM_CDZ	10	20210113_S_SBr_CaM_Ca_CDZ_10MIN_03	2	2.5133	964782	406.292
Calmodulin	143	149	VQMMTAK	6	808.406	Holo_CaM_CDZ	30	20201211_S_SBr_CaM_Ca_CDZ_30MIN_01	2	2.52053	957281	406.519
Calmodulin	143	149	VQMMTAK	6	808.406	Holo_CaM_CDZ	30	20201216_S_SBr_CaM_Ca_CDZ_30MIN_02	2	2.52407	581453	406.46
Calmodulin	143	149	VQMMTAK	6	808.406	Holo_CaM_CDZ	30	20210114_S_SBr_CaM_Ca_CDZ_30MIN_03	2	2.52325	610379	406.491
Calmodulin	143	149	VQMMTAK	6	808.406	Holo_CaM_CDZ	120	20201214_S_SBr_CaM_Ca_CDZ_120MIN_01	2	2.52059	976238	406.596
Calmodulin	143	149	VQMMTAK	6	808.406	Holo_CaM_CDZ	120	20201218_S_SBr_CaM_Ca_CDZ_120MIN_02	2	2.52417	539721	406.608
Calmodulin	143	149	VQMMTAK	6	808.406	Holo_CaM_CDZ	120	20210114_S_SBr_CaM_Ca_CDZ_120MIN_03	2	2.52694	635974	406.71
